# Supplementary material for: Benchmarking post-GWAS analysis tools in major depression: Challenges and implications
Source: Front Genet. 2022 Oct 5;13:1006903. doi: 10.3389/fgene.2022.1006903 (PMC9579284; doi:10.3389/fgene.2022.1006903)
Supplement: Supplementary file 6 [file DataSheet1.XLSX]

## Sheet: Supplementary Table S1
Supplementary Table S1. PICS fine-mapping disease enrichment analysis. Disease enrichment analysis of fine-mapped MD likely causal GVs with PICS. PICS: Probabilistic Identification of Causal SNPs; MD: major depression; GVs: genetic variants.
Term id	Term name	Source	Intersection Size	Query Size	Term Size	P-value
DISGENET:C1571983	Involutional paraphrenia	DISGENET Plus	26	87	1545	1.1961e-42
DISGENET:C1571984	Psychosis, Involutional	DISGENET Plus	26	87	1545	1.1961e-42
DISGENET:C0011574	Involutional Depression	DISGENET Plus	26	87	1545	1.1961e-42
DISGENET:C1269683	Major Depressive Disorder	DISGENET Plus	27	87	2026	1.10633e-41
DISGENET:C0036341	Schizophrenia	DISGENET Plus	12	87	3598	3.52683e-10
DISGENET:C0005586	Bipolar Disorder	DISGENET Plus	9	87	1244	3.64726e-10
DISGENET:C0524528	Pervasive Development Disorder	DISGENET Plus	8	87	875	1.17675e-09
DISGENET:C0041671	Attention Deficit Disorder	DISGENET Plus	8	87	1023	4.05167e-09
DISGENET:C0008074	Child Development Disorders, Pervasive	DISGENET Plus	7	87	593	5.13652e-09
DISGENET:C1263846	Attention deficit hyperactivity disorder	DISGENET Plus	8	87	1353	3.66489e-08
DISGENET:C1321905	Minimal Brain Dysfunction	DISGENET Plus	7	87	1017	2.1583e-07
DISGENET:C0202218	Sex hormone binding globulin measurement	DISGENET Plus	6	87	1652	0.000177787
DISGENET:C0001948	Alcohol consumption	DISGENET Plus	4	87	426	0.000467365
DISGENET:C0017168	Gastroesophageal reflux disease	DISGENET Plus	3	87	109	0.000505192
DISGENET:C1445957	Serum total cholesterol measurement	DISGENET Plus	6	87	2062	0.000640412
DISGENET:C0151691	Decreased HDL cholesterol concentration	DISGENET Plus	7	87	3532	0.000976899
DISGENET:C0392885	High density lipoprotein measurement	DISGENET Plus	7	87	3532	0.000976899
DISGENET:C0202117	Low density lipoprotein cholesterol measurement	DISGENET Plus	6	87	2508	0.00196538
DISGENET:C0242350	Erectile dysfunction	DISGENET Plus	2	87	30	0.00700199
DISGENET:C0003125	Anorexia Nervosa	DISGENET Plus	3	87	271	0.00775265
DISGENET:C0202236	Triglycerides measurement	DISGENET Plus	5	87	2713	0.0470319

## Sheet: Supplementary Table S2
Supplementary Table S2. TORUS fine-mapping disease enrichment analysis. Disease enrichment analysis of fine-mapped MD likely causal GVs with TORUS. MD: major depression; GVs: genetic variants.
Term id	Term name	Source	Intersection Size	Query Size	Term Size	P-value
DISGENET:C0011574	Involutional Depression	DISGENET Plus	16	22	1545	2.94209e-34
DISGENET:C1571984	Psychosis, Involutional	DISGENET Plus	16	22	1545	2.94209e-34
DISGENET:C1571983	Involutional paraphrenia	DISGENET Plus	16	22	1545	2.94209e-34
DISGENET:C1269683	Major Depressive Disorder	DISGENET Plus	16	22	2026	2.28028e-32
DISGENET:C0008074	Child Development Disorders, Pervasive	DISGENET Plus	3	22	593	0.000745639
DISGENET:C0524528	Pervasive Development Disorder	DISGENET Plus	3	22	875	0.00238233
DISGENET:C0017168	Gastroesophageal reflux disease	DISGENET Plus	2	22	109	0.00362027
DISGENET:C1321905	Minimal Brain Dysfunction	DISGENET Plus	3	22	1017	0.00372898
DISGENET:C0041671	Attention Deficit Disorder	DISGENET Plus	3	22	1023	0.00379486
DISGENET:C0005586	Bipolar Disorder	DISGENET Plus	3	22	1244	0.00678937
DISGENET:C1263846	Attention deficit hyperactivity disorder	DISGENET Plus	3	22	1353	0.00871263
DISGENET:C0599909	stress related disorder	DISGENET Plus	2	22	255	0.0198502
DISGENET:C0525045	Mood Disorders	DISGENET Plus	2	22	291	0.0258411
DISGENET:C0235013	Hypervigilance	DISGENET Plus	2	22	404	0.0497217
DISGENET:C5243477	Anxiousness	DISGENET Plus	2	22	404	0.0497217

## Sheet: Supplementary Table S3
Supplementary Table S3. Functional and disease enrichment analysis of pGenes from PICS fine-mapping. Functional and disease enrichment analysis with gProfiler of pGenes mapped from PICS fine-mapping GVs. pGenes: proximal genes; PICS: Probabilistic Identification of Causal SNPs; GVs: genetic variants.
Term id	Term name	Source	Intersection Size	Query Size	Term Size	P-value
GO:0044877	protein-containing complex binding	GO:MF	32	769	1002	0.000683418
GO:0060089	molecular transducer activity	GO:MF	34	769	1232	0.00715127
GO:0038023	signaling receptor activity	GO:MF	34	769	1232	0.00715127
GO:0008569	minus-end-directed microtubule motor activity	GO:MF	4	769	16	0.0138907
GO:0015318	inorganic molecular entity transmembrane transporter activity	GO:MF	22	769	660	0.014264
GO:0015075	ion transmembrane transporter activity	GO:MF	24	769	772	0.019404
GO:0005102	signaling receptor binding	GO:MF	35	769	1361	0.0224169
GO:0005216	ion channel activity	GO:MF	16	769	408	0.0248245
GO:0015267	channel activity	GO:MF	17	769	452	0.0248801
GO:0022803	passive transmembrane transporter activity	GO:MF	17	769	453	0.0255558
GO:0004890	GABA-A receptor activity	GO:MF	4	769	19	0.0287128
GO:0000981	DNA-binding transcription factor activity, RNA polymerase II-specific	GO:MF	34	769	1339	0.0360945
GO:0043005	neuron projection	GO:CC	31	769	819	2.45494e-05
GO:0098797	plasma membrane protein complex	GO:CC	24	769	546	5.08153e-05
GO:0030054	cell junction	GO:CC	41	769	1377	0.000140421
GO:0043235	receptor complex	GO:CC	19	769	393	0.000240254
GO:0098796	membrane protein complex	GO:CC	32	769	1114	0.00517908
GO:0005912	adherens junction	GO:CC	9	769	137	0.0196384
GO:1902711	GABA-A receptor complex	GO:CC	4	769	19	0.0257866
GO:0070161	anchoring junction	GO:CC	22	769	703	0.0319277
GO:0005875	microtubule associated complex	GO:CC	9	769	148	0.035578
GO:0005794	Golgi apparatus	GO:CC	34	769	1349	0.0372652
GO:1902710	GABA receptor complex	GO:CC	4	769	21	0.039034
GO:1902501	lysosomal HOPS complex	GO:CC	2	769	2	0.0497328
GO:1902500	vacuolar HOPS complex	GO:CC	2	769	2	0.0497328
GO:0030182	neuron differentiation	GO:BP	40	769	917	2.83094e-08
GO:0007155	cell adhesion	GO:BP	46	769	1193	5.3742e-08
GO:0022008	neurogenesis	GO:BP	43	769	1089	1.14779e-07
GO:0048699	generation of neurons	GO:BP	40	769	963	1.22024e-07
GO:0048666	neuron development	GO:BP	34	769	724	1.40194e-07
GO:0031175	neuron projection development	GO:BP	31	769	651	6.86087e-07
GO:0051240	positive regulation of multicellular organismal process	GO:BP	41	769	1073	8.43678e-07
GO:0048812	neuron projection morphogenesis	GO:BP	25	769	437	8.59294e-07
GO:0120039	plasma membrane bounded cell projection morphogenesis	GO:BP	25	769	451	1.64106e-06
GO:0048858	cell projection morphogenesis	GO:BP	25	769	454	1.87877e-06
GO:0032990	cell part morphogenesis	GO:BP	25	769	464	2.92504e-06
GO:0000902	cell morphogenesis	GO:BP	31	769	713	5.93968e-06
GO:0120036	plasma membrane bounded cell projection organization	GO:BP	40	769	1130	1.17055e-05
GO:0032989	cellular component morphogenesis	GO:BP	26	769	543	1.58788e-05
GO:0030030	cell projection organization	GO:BP	40	769	1149	1.84698e-05
GO:0048468	cell development	GO:BP	44	769	1343	2.01665e-05
GO:0098609	cell-cell adhesion	GO:BP	30	769	721	2.84148e-05
GO:0045595	regulation of cell differentiation	GO:BP	38	769	1086	3.78298e-05
GO:0007167	enzyme-linked receptor protein signaling pathway	GO:BP	31	769	777	4.26339e-05
GO:0051094	positive regulation of developmental process	GO:BP	34	769	914	4.93608e-05
GO:0097485	neuron projection guidance	GO:BP	14	769	169	6.24892e-05
GO:0007411	axon guidance	GO:BP	14	769	169	6.24892e-05
GO:0007169	transmembrane receptor protein tyrosine kinase signaling pathway	GO:BP	24	769	510	8.12815e-05
GO:0048667	cell morphogenesis involved in neuron differentiation	GO:BP	20	769	378	0.000165233
GO:0000904	cell morphogenesis involved in differentiation	GO:BP	23	769	491	0.000167507
GO:0040011	locomotion	GO:BP	44	769	1449	0.000173724
GO:0007267	cell-cell signaling	GO:BP	40	769	1260	0.000213929
GO:0019220	regulation of phosphate metabolic process	GO:BP	37	769	1125	0.000270415
GO:0051174	regulation of phosphorus metabolic process	GO:BP	37	769	1126	0.000276347
GO:0042330	taxis	GO:BP	22	769	479	0.000443039
GO:0006935	chemotaxis	GO:BP	22	769	479	0.000443039
GO:0009719	response to endogenous stimulus	GO:BP	35	769	1055	0.000478404
GO:0007409	axonogenesis	GO:BP	17	769	297	0.000502033
GO:0006811	ion transport	GO:BP	37	769	1168	0.000669466
GO:0034220	ion transmembrane transport	GO:BP	29	769	792	0.000708827
GO:0008283	cell population proliferation	GO:BP	41	769	1375	0.000758728
GO:0055085	transmembrane transport	GO:BP	34	769	1035	0.000882906
GO:0071495	cellular response to endogenous stimulus	GO:BP	32	769	953	0.00119534
GO:0042325	regulation of phosphorylation	GO:BP	33	769	1010	0.0014586
GO:0061564	axon development	GO:BP	17	769	321	0.00147831
GO:0043549	regulation of kinase activity	GO:BP	24	769	601	0.00157635
GO:0051338	regulation of transferase activity	GO:BP	26	769	716	0.00324989
GO:0051130	positive regulation of cellular component organization	GO:BP	28	769	833	0.00577334
GO:0098660	inorganic ion transmembrane transport	GO:BP	23	769	610	0.00685047
GO:0016310	phosphorylation	GO:BP	40	769	1452	0.00713743
GO:0071900	regulation of protein serine/threonine kinase activity	GO:BP	15	769	290	0.00859489
GO:1901135	carbohydrate derivative metabolic process	GO:BP	28	769	852	0.00878887
GO:0051270	regulation of cellular component movement	GO:BP	28	769	857	0.00979298
GO:0042127	regulation of cell population proliferation	GO:BP	35	769	1210	0.0101779
GO:0034762	regulation of transmembrane transport	GO:BP	17	769	375	0.0118914
GO:0040012	regulation of locomotion	GO:BP	27	769	821	0.0127497
GO:0010557	positive regulation of macromolecule biosynthetic process	GO:BP	39	769	1438	0.0134374
GO:0044057	regulation of system process	GO:BP	17	769	383	0.015651
GO:0003008	system process	GO:BP	37	769	1343	0.0163031
GO:0034764	positive regulation of transmembrane transport	GO:BP	11	769	169	0.0188167
GO:1902680	positive regulation of RNA biosynthetic process	GO:BP	35	769	1246	0.0189112
GO:0032409	regulation of transporter activity	GO:BP	13	769	239	0.0213779
GO:0000271	polysaccharide biosynthetic process	GO:BP	7	769	62	0.022494
GO:0031346	positive regulation of cell projection organization	GO:BP	13	769	242	0.0244028
GO:0048871	multicellular organismal homeostasis	GO:BP	17	769	397	0.0248518
GO:0006468	protein phosphorylation	GO:BP	35	769	1276	0.0309721
GO:0045937	positive regulation of phosphate metabolic process	GO:BP	24	769	720	0.0326347
GO:0010562	positive regulation of phosphorus metabolic process	GO:BP	24	769	720	0.0326347
GO:0006812	cation transport	GO:BP	27	769	868	0.033949
GO:0043405	regulation of MAP kinase activity	GO:BP	10	769	149	0.0361575
GO:0016477	cell migration	GO:BP	33	769	1183	0.0384896
GO:0032412	regulation of ion transmembrane transporter activity	GO:BP	12	769	217	0.038999
GO:0042592	homeostatic process	GO:BP	34	769	1238	0.0396922
GO:1903508	positive regulation of nucleic acid-templated transcription	GO:BP	34	769	1240	0.0409933
GO:0045893	positive regulation of transcription, DNA-templated	GO:BP	34	769	1240	0.0409933
GO:0030155	regulation of cell adhesion	GO:BP	21	769	590	0.0417125
GO:0098655	cation transmembrane transport	GO:BP	22	769	637	0.042404
REAC:R-HSA-9675108	Nervous system development	REAC	23	769	574	0.00056939
REAC:R-HSA-422475	Axon guidance	REAC	21	769	549	0.00327205
REAC:R-HSA-388396	GPCR downstream signalling	REAC	21	769	620	0.0193612
REAC:R-HSA-1266738	Developmental Biology	REAC	30	769	1116	0.0393014
REAC:R-HSA-76002	Platelet activation, signaling and aggregation	REAC	12	769	258	0.0469318
MIRNA:hsa-miR-124-3p	hsa-miR-124-3p	MIRNA	38	769	1329	0.00204407
MIRNA:hsa-miR-6741-3p	hsa-miR-6741-3p	MIRNA	13	769	219	0.00320283
MIRNA:hsa-miR-27a-3p	hsa-miR-27a-3p	MIRNA	17	769	399	0.0101645
MIRNA:hsa-miR-8485	hsa-miR-8485	MIRNA	26	769	819	0.0131199
MIRNA:hsa-miR-30a-5p	hsa-miR-30a-5p	MIRNA	23	769	676	0.0135246
MIRNA:hsa-miR-103a-3p	hsa-miR-103a-3p	MIRNA	17	769	418	0.0183128
MIRNA:hsa-miR-1-3p	hsa-miR-1-3p	MIRNA	26	769	840	0.0200517
MIRNA:hsa-miR-190a-3p	hsa-miR-190a-3p	MIRNA	21	769	608	0.0246892
MIRNA:hsa-miR-4756-3p	hsa-miR-4756-3p	MIRNA	9	769	128	0.0248211
MIRNA:hsa-miR-338-3p	hsa-miR-338-3p	MIRNA	9	769	128	0.0248211
MIRNA:hsa-miR-3662	hsa-miR-3662	MIRNA	12	769	238	0.036779
HP:0011821	Abnormality of facial skeleton	HP	38	769	1162	0.000156194
HP:0000316	Hypertelorism	HP	27	769	706	0.000568475
HP:0000174	Abnormal palate morphology	HP	33	769	1003	0.000923806
HP:0012252	Abnormal respiratory system morphology	HP	38	769	1280	0.00163794
HP:0001508	Failure to thrive	HP	31	769	937	0.00178174
HP:0006292	Abnormality of dental eruption	HP	14	769	234	0.00243876
HP:0002088	Abnormal lung morphology	HP	34	769	1099	0.00244345
HP:0031703	Abnormal ear morphology	HP	40	769	1430	0.00366394
HP:0010978	Abnormality of immune system physiology	HP	40	769	1478	0.00796449
HP:0000479	Abnormal retinal morphology	HP	29	769	915	0.00877132
HP:0000818	Abnormality of the endocrine system	HP	36	769	1272	0.008893
HP:0005107	Abnormal sacrum morphology	HP	10	769	135	0.0112356
HP:0001098	Abnormal fundus morphology	HP	35	769	1241	0.0128091
HP:0004329	Abnormal posterior eye segment morphology	HP	35	769	1245	0.0137024
HP:0004325	Decreased body weight	HP	37	769	1354	0.0143416
HP:0100886	Abnormality of globe location	HP	29	769	943	0.0153708
HP:0000277	Abnormal mandible morphology	HP	29	769	943	0.0153708
HP:0005607	Abnormal tracheobronchial morphology	HP	15	769	315	0.0169474
HP:0005105	Abnormal nasal morphology	HP	34	769	1215	0.0200504
HP:0003549	Abnormality of connective tissue	HP	37	769	1381	0.021924
HP:0008069	Neoplasm of the skin	HP	11	769	178	0.0225612
HP:0000364	Hearing abnormality	HP	38	769	1439	0.023176
HP:0000486	Strabismus	HP	29	769	976	0.0287909
HP:0000356	Abnormality of the outer ear	HP	32	769	1132	0.0291727
HP:0002795	Abnormal respiratory system physiology	HP	34	769	1238	0.0292469
HP:0000218	High palate	HP	23	769	684	0.0311776
HP:0000157	Abnormality of the tongue	HP	16	769	374	0.0328554
HP:0000422	Abnormal nasal bridge morphology	HP	29	769	986	0.0345852
HP:0030791	Abnormal jaw morphology	HP	29	769	986	0.0345852
HP:0000365	Hearing impairment	HP	37	769	1414	0.0361153
HP:0030669	Abnormal ocular adnexa morphology	HP	36	769	1362	0.037597
HP:0002012	Abnormality of the abdominal organs	HP	33	769	1201	0.038088
HP:0002671	Basal cell carcinoma	HP	6	769	48	0.038719
HP:0012718	Morphological abnormality of the gastrointestinal tract	HP	29	769	996	0.0414191
HP:0025033	Abnormality of digestive system morphology	HP	29	769	999	0.0436957
HP:0032039	Abnormality of the ocular adnexa	HP	36	769	1379	0.0484489
WP:WP2380	Brain-derived neurotrophic factor (BDNF) signaling pathway	WP	11	769	140	0.000258302
WP:WP3888	VEGFA-VEGFR2 signaling pathway	WP	17	769	415	0.0036784
WP:WP2853	Endoderm differentiation	WP	9	769	133	0.00737262
WP:WP2118	Arrhythmogenic right ventricular cardiomyopathy	WP	6	769	73	0.0472085

## Sheet: Supplementary Table S4
Supplementary Table S4. Functional and disease enrichment analysis of pGenes from TORUS fine-mapping. Functional and disease enrichment analysis with gProfiler of pGenes mapped from TORUS fine-mapping GVs. pGenes: proximal genes; GVs: genetic variants.
Term id	Term name	Source	Intersection Size	Query Size	Term Size	P-value
GO:0044877	protein-containing complex binding	GO:MF	31	754	1002	0.00123619
GO:0008569	minus-end-directed microtubule motor activity	GO:MF	4	754	16	0.0126865
GO:0005102	signaling receptor binding	GO:MF	35	754	1361	0.0149632
GO:0000981	DNA-binding transcription factor activity, RNA polymerase II-specific	GO:MF	34	754	1339	0.0244575
GO:0038023	signaling receptor activity	GO:MF	32	754	1232	0.0262186
GO:0060089	molecular transducer activity	GO:MF	32	754	1232	0.0262186
GO:0004890	GABA-A receptor activity	GO:MF	4	754	19	0.026239
GO:0015318	inorganic molecular entity transmembrane transporter activity	GO:MF	21	754	660	0.0303726
GO:0015075	ion transmembrane transporter activity	GO:MF	23	754	772	0.0379621
GO:0003700	DNA-binding transcription factor activity	GO:MF	34	754	1387	0.0474683
GO:0043548	phosphatidylinositol 3-kinase binding	GO:MF	4	754	22	0.0480934
GO:0016917	GABA receptor activity	GO:MF	4	754	22	0.0480934
GO:0043005	neuron projection	GO:CC	31	754	819	1.65094e-05
GO:0098797	plasma membrane protein complex	GO:CC	24	754	546	3.69568e-05
GO:0043235	receptor complex	GO:CC	19	754	393	0.000186542
GO:0030054	cell junction	GO:CC	40	754	1377	0.000227525
GO:0098796	membrane protein complex	GO:CC	32	754	1114	0.00365672
GO:0005912	adherens junction	GO:CC	9	754	137	0.0175704
GO:1902711	GABA-A receptor complex	GO:CC	4	754	19	0.0248488
GO:0005875	microtubule associated complex	GO:CC	9	754	148	0.0319066
GO:1902710	GABA receptor complex	GO:CC	4	754	21	0.0376291
GO:0036477	somatodendritic compartment	GO:CC	16	754	440	0.0440956
GO:1902500	vacuolar HOPS complex	GO:CC	2	754	2	0.0497101
GO:1902501	lysosomal HOPS complex	GO:CC	2	754	2	0.0497101
GO:0030182	neuron differentiation	GO:BP	40	754	917	1.55704e-08
GO:0022008	neurogenesis	GO:BP	43	754	1089	6.18074e-08
GO:0048699	generation of neurons	GO:BP	40	754	963	6.78582e-08
GO:0048666	neuron development	GO:BP	34	754	724	8.33713e-08
GO:0007155	cell adhesion	GO:BP	45	754	1193	9.47747e-08
GO:0031175	neuron projection development	GO:BP	31	754	651	4.26517e-07
GO:0048812	neuron projection morphogenesis	GO:BP	25	754	437	5.742e-07
GO:0120039	plasma membrane bounded cell projection morphogenesis	GO:BP	25	754	451	1.1002e-06
GO:0048858	cell projection morphogenesis	GO:BP	25	754	454	1.26045e-06
GO:0051240	positive regulation of multicellular organismal process	GO:BP	40	754	1073	1.58305e-06
GO:0032990	cell part morphogenesis	GO:BP	25	754	464	1.96698e-06
GO:0000902	cell morphogenesis	GO:BP	31	754	713	3.747e-06
GO:0120036	plasma membrane bounded cell projection organization	GO:BP	40	754	1130	6.77472e-06
GO:0032989	cellular component morphogenesis	GO:BP	26	754	543	1.06582e-05
GO:0030030	cell projection organization	GO:BP	40	754	1149	1.07382e-05
GO:0048468	cell development	GO:BP	44	754	1343	1.13046e-05
GO:0007167	enzyme-linked receptor protein signaling pathway	GO:BP	31	754	777	2.73043e-05
GO:0097485	neuron projection guidance	GO:BP	14	754	169	4.90213e-05
GO:0007411	axon guidance	GO:BP	14	754	169	4.90213e-05
GO:0007169	transmembrane receptor protein tyrosine kinase signaling pathway	GO:BP	24	754	510	5.63815e-05
GO:0098609	cell-cell adhesion	GO:BP	29	754	721	6.6674e-05
GO:0045595	regulation of cell differentiation	GO:BP	37	754	1086	6.90005e-05
GO:0051094	positive regulation of developmental process	GO:BP	33	754	914	9.97176e-05
GO:0040011	locomotion	GO:BP	44	754	1449	9.98865e-05
GO:0000904	cell morphogenesis involved in differentiation	GO:BP	23	754	491	0.000118044
GO:0048667	cell morphogenesis involved in neuron differentiation	GO:BP	20	754	378	0.000120518
GO:0007267	cell-cell signaling	GO:BP	40	754	1260	0.000127711
GO:0019220	regulation of phosphate metabolic process	GO:BP	37	754	1125	0.000166288
GO:0051174	regulation of phosphorus metabolic process	GO:BP	37	754	1126	0.000169976
GO:0009719	response to endogenous stimulus	GO:BP	35	754	1055	0.00030146
GO:0006935	chemotaxis	GO:BP	22	754	479	0.000317697
GO:0042330	taxis	GO:BP	22	754	479	0.000317697
GO:0007409	axonogenesis	GO:BP	17	754	297	0.00038178
GO:0008283	cell population proliferation	GO:BP	41	754	1375	0.000456012
GO:0071495	cellular response to endogenous stimulus	GO:BP	32	754	953	0.000781767
GO:0042325	regulation of phosphorylation	GO:BP	33	754	1010	0.000947314
GO:0043549	regulation of kinase activity	GO:BP	24	754	601	0.00111677
GO:0061564	axon development	GO:BP	17	754	321	0.00113037
GO:0006811	ion transport	GO:BP	36	754	1168	0.00114636
GO:0034220	ion transmembrane transport	GO:BP	28	754	792	0.00151171
GO:0055085	transmembrane transport	GO:BP	33	754	1035	0.00161461
GO:0051338	regulation of transferase activity	GO:BP	26	754	716	0.00227107
GO:0051130	positive regulation of cellular component organization	GO:BP	28	754	833	0.00398155
GO:0016310	phosphorylation	GO:BP	40	754	1452	0.00445933
GO:0042127	regulation of cell population proliferation	GO:BP	35	754	1210	0.00665161
GO:0051270	regulation of cellular component movement	GO:BP	28	754	857	0.00679137
GO:0071900	regulation of protein serine/threonine kinase activity	GO:BP	15	754	290	0.00679197
GO:0010557	positive regulation of macromolecule biosynthetic process	GO:BP	39	754	1438	0.00854048
GO:0040012	regulation of locomotion	GO:BP	27	754	821	0.0089468
GO:0044057	regulation of system process	GO:BP	17	754	383	0.0121366
GO:1902680	positive regulation of RNA biosynthetic process	GO:BP	35	754	1246	0.0124636
GO:0098660	inorganic ion transmembrane transport	GO:BP	22	754	610	0.0162524
GO:1901135	carbohydrate derivative metabolic process	GO:BP	27	754	852	0.017357
GO:0048871	multicellular organismal homeostasis	GO:BP	17	754	397	0.0193324
GO:0000271	polysaccharide biosynthetic process	GO:BP	7	754	62	0.0198176
GO:0031346	positive regulation of cell projection organization	GO:BP	13	754	242	0.0198519
GO:0006468	protein phosphorylation	GO:BP	35	754	1276	0.0205561
GO:0010562	positive regulation of phosphorus metabolic process	GO:BP	24	754	720	0.0237621
GO:0045937	positive regulation of phosphate metabolic process	GO:BP	24	754	720	0.0237621
GO:0003008	system process	GO:BP	36	754	1343	0.0252183
GO:0016477	cell migration	GO:BP	33	754	1183	0.0260292
GO:0045893	positive regulation of transcription, DNA-templated	GO:BP	34	754	1240	0.027531
GO:1903508	positive regulation of nucleic acid-templated transcription	GO:BP	34	754	1240	0.027531
GO:0043405	regulation of MAP kinase activity	GO:BP	10	754	149	0.0305839
GO:0034762	regulation of transmembrane transport	GO:BP	16	754	375	0.0363585
GO:0001932	regulation of protein phosphorylation	GO:BP	27	754	889	0.0364925
GO:0051254	positive regulation of RNA metabolic process	GO:BP	36	754	1369	0.0376732
GO:0030334	regulation of cell migration	GO:BP	24	754	745	0.0410996
GO:2000145	regulation of cell motility	GO:BP	25	754	797	0.0433432
GO:0019216	regulation of lipid metabolic process	GO:BP	13	754	261	0.043995
GO:0051272	positive regulation of cellular component movement	GO:BP	18	754	471	0.0489834
REAC:R-HSA-9675108	Nervous system development	REAC	23	754	574	0.000387006
REAC:R-HSA-422475	Axon guidance	REAC	21	754	549	0.00230173
REAC:R-HSA-1266738	Developmental Biology	REAC	30	754	1116	0.0262988
REAC:R-HSA-76002	Platelet activation, signaling and aggregation	REAC	12	754	258	0.0369748
REAC:R-HSA-9716542	Signaling by Rho GTPases, Miro GTPases and RHOBTB3	REAC	22	754	717	0.0385765
REAC:R-HSA-388396	GPCR downstream signalling	REAC	20	754	620	0.0406415
REAC:R-HSA-5673001	RAF/MAP kinase cascade	REAC	12	754	264	0.0458786
MIRNA:hsa-miR-6741-3p	hsa-miR-6741-3p	MIRNA	13	754	219	0.00248991
MIRNA:hsa-miR-124-3p	hsa-miR-124-3p	MIRNA	37	754	1329	0.00308179
MIRNA:hsa-miR-27a-3p	hsa-miR-27a-3p	MIRNA	17	754	399	0.00759837
MIRNA:hsa-miR-30a-5p	hsa-miR-30a-5p	MIRNA	23	754	676	0.00955317
MIRNA:hsa-miR-103a-3p	hsa-miR-103a-3p	MIRNA	17	754	418	0.0137481
MIRNA:hsa-miR-190a-3p	hsa-miR-190a-3p	MIRNA	21	754	608	0.0178697
MIRNA:hsa-miR-4756-3p	hsa-miR-4756-3p	MIRNA	9	754	128	0.0204758
MIRNA:hsa-miR-338-3p	hsa-miR-338-3p	MIRNA	9	754	128	0.0204758
MIRNA:hsa-miR-8485	hsa-miR-8485	MIRNA	25	754	819	0.0248104
MIRNA:hsa-miR-3662	hsa-miR-3662	MIRNA	12	754	238	0.0292877
MIRNA:hsa-miR-1-3p	hsa-miR-1-3p	MIRNA	25	754	840	0.0371375
HP:0011821	Abnormality of facial skeleton	HP	38	754	1162	0.0001002
HP:0000316	Hypertelorism	HP	27	754	706	0.000409989
HP:0000174	Abnormal palate morphology	HP	33	754	1003	0.000632275
HP:0012252	Abnormal respiratory system morphology	HP	38	754	1280	0.00108052
HP:0001508	Failure to thrive	HP	31	754	937	0.00125057
HP:0002088	Abnormal lung morphology	HP	34	754	1099	0.00167601
HP:0006292	Abnormality of dental eruption	HP	14	754	234	0.00204926
HP:0031703	Abnormal ear morphology	HP	40	754	1430	0.00240381
HP:0010978	Abnormality of immune system physiology	HP	40	754	1478	0.00528485
HP:0000818	Abnormality of the endocrine system	HP	36	754	1272	0.00609934
HP:0000479	Abnormal retinal morphology	HP	29	754	915	0.00637785
HP:0004325	Decreased body weight	HP	37	754	1354	0.00982556
HP:0005107	Abnormal sacrum morphology	HP	10	754	135	0.0100011
HP:0000277	Abnormal mandible morphology	HP	29	754	943	0.0112492
HP:0100886	Abnormality of globe location	HP	29	754	943	0.0112492
HP:0005105	Abnormal nasal morphology	HP	34	754	1215	0.0141313
HP:0005607	Abnormal tracheobronchial morphology	HP	15	754	315	0.0142159
HP:0003549	Abnormality of connective tissue	HP	37	754	1381	0.0151156
HP:0000364	Hearing abnormality	HP	38	754	1439	0.0158719
HP:0008069	Neoplasm of the skin	HP	11	754	178	0.0198742
HP:0002795	Abnormal respiratory system physiology	HP	34	754	1238	0.0207237
HP:0000356	Abnormality of the outer ear	HP	32	754	1132	0.0209986
HP:0000486	Strabismus	HP	29	754	976	0.0212323
HP:0001098	Abnormal fundus morphology	HP	34	754	1241	0.0217655
HP:0004329	Abnormal posterior eye segment morphology	HP	34	754	1245	0.0232291
HP:0000218	High palate	HP	23	754	684	0.0242455
HP:0000365	Hearing impairment	HP	37	754	1414	0.0250929
HP:0030791	Abnormal jaw morphology	HP	29	754	986	0.0255644
HP:0000422	Abnormal nasal bridge morphology	HP	29	754	986	0.0255644
HP:0030669	Abnormal ocular adnexa morphology	HP	36	754	1362	0.026335
HP:0002012	Abnormality of the abdominal organs	HP	33	754	1201	0.0273026
HP:0000157	Abnormality of the tongue	HP	16	754	374	0.0273777
HP:0012718	Morphological abnormality of the gastrointestinal tract	HP	29	754	996	0.0306865
HP:0025033	Abnormality of digestive system morphology	HP	29	754	999	0.0323956
HP:0032039	Abnormality of the ocular adnexa	HP	36	754	1379	0.034071
HP:0002671	Basal cell carcinoma	HP	6	754	48	0.0366205
HP:0031704	Abnormal ear physiology	HP	38	754	1496	0.0368199
HP:0004328	Abnormal anterior eye segment morphology	HP	32	754	1167	0.0377803
HP:0000925	Abnormality of the vertebral column	HP	36	754	1391	0.0407263
HP:0000549	Abnormal conjugate eye movement	HP	29	754	1012	0.0408464
WP:WP2380	Brain-derived neurotrophic factor (BDNF) signaling pathway	WP	11	754	140	0.000194973
WP:WP3888	VEGFA-VEGFR2 signaling pathway	WP	17	754	415	0.00262049
WP:WP2853	Endoderm differentiation	WP	9	754	133	0.00578144
WP:WP2118	Arrhythmogenic right ventricular cardiomyopathy	WP	6	754	73	0.0387804
WP:WP4223	Ras signaling	WP	9	754	176	0.048463

## Sheet: Supplementary Table S5
Supplementary Table S5. CLPP colocalization results after PICS fine-mapping. Colocalization results using CLPP approach after fine-mapping with PICS. CLPP: Colocalization Posterior Probability; PICS: Probabilistic Identification of Causal SNPs; GV: Genetic Variant; eGene: gene regulated by eQTL; eQTL: expression quantitative trait loci.
Tissue	eGene	GV	PICS GWAS	PICS eQTL	PICS
Thyroid	RP11-120M18.2	rs1002446	0.3474	0.4698	0.163209
Lung	RP11-120M18.2	rs1002446	0.3474	0.4463	0.155045
Adipose_Visceral_Omentum	RP11-231I16.1	rs11068028	0.3889	0.6486	0.252241
Brain_Frontal_Cortex_BA9	LINC01159	rs111945524	1	1	1
Muscle_Skeletal	CYSTM1	rs113012916	0.9718	1	0.9718
Skin_Sun_Exposed_Lower_leg	ZNF395	rs113035831	0.7318	0.2402	0.175778
Skin_Not_Sun_Exposed_Suprapubic	TPM3	rs114056923	0.2342	0.4678	0.109559
Artery_Tibial	AKTIP	rs11642335	0.2392	0.8125	0.19435
Pancreas	CCNH	rs116441758	0.7092	0.6676	0.473462
Esophagus_Mucosa	CSDE1	rs116504153	0.6293	0.1984	0.124853
Pancreas	KTN1	rs117361227	0.8205	1	0.8205
Cells_Cultured_fibroblasts	ESYT2	rs11761517	0.1846	0.6491	0.119824
Adipose_Subcutaneous	ESYT2	rs11761517	0.1846	0.6491	0.119824
Breast_Mammary_Tissue	ESYT2	rs11761517	0.1846	0.6333	0.116907
Nerve_Tibial	DLX6-AS1	rs11769618	0.4668	0.4764	0.222384
Nerve_Tibial	DLX6	rs11769618	0.4668	0.5167	0.241196
Brain_Frontal_Cortex_BA9	SGCE	rs118061338	0.429	0.4288	0.183955
Thyroid	RP11-177H2.1	rs118102099	0.3565	0.4707	0.167805
Breast_Mammary_Tissue	SMYD1	rs12476860	0.9052	0.2077	0.18801
Adipose_Subcutaneous	ACTBP11	rs13373804	0.6214	0.3909	0.242905
Colon_Transverse	PTPMT1	rs143511041	0.572	0.4818	0.27559
Kidney_Cortex	HLF	rs1477141	0.3592	0.8544	0.3069
Brain_Cortex	DTNA	rs1480432	0.199	0.5068	0.100853
Skin_Sun_Exposed_Lower_leg	H2AZ2	rs148756298	1	1	1
Thyroid	GRIA4	rs149776031	0.7469	0.1581	0.118085
Whole_Blood	PXMP4	rs150822116	0.3283	0.4387	0.144025
Esophagus_Mucosa	PXMP4	rs150822116	0.3283	0.4744	0.155746
Brain_Caudate_basal_ganglia	DUSP15	rs17093678	0.2851	0.4077	0.116235
Artery_Aorta	ADAM12	rs1710278	0.3489	1	0.3489
Lung	RP4-798A10.7	rs17419887	0.8519	0.156	0.132896
Colon_Transverse	SMG1P6	rs190486351	0.8404	0.8788	0.738544
Esophagus_Gastroesophageal_Junction	SFXN2	rs190697053	0.2823	0.3827	0.108036
Lung	SPEF1	rs2474438	0.2576	1	0.2576
Colon_Transverse	ACTL8	rs4141983	0.7548	0.6608	0.498772
Whole_Blood	SCRT2	rs6036082	1	0.5078	0.5078
Testis	RP6-109B7.4	rs62228096	0.3951	0.7452	0.294429
Heart_Atrial_Appendage	EPHB1	rs6439525	1	1	1
Artery_Tibial	AKTIP	rs7196573	0.7607	0.1874	0.142555
Adipose_Visceral_Omentum	RP11-65J3.2	rs72764419	0.6837	0.6139	0.419723
Nerve_Tibial	RP11-65J3.3	rs72764419	0.6837	0.6502	0.444542
Thyroid	RP11-65J3.3	rs72764419	0.6837	0.7417	0.5071
Thyroid	RP11-65J3.2	rs72764419	0.6837	0.7417	0.5071
Brain_Amygdala	RUSF1	rs72790584	0.2035	0.5323	0.108323
Brain_Hypothalamus	RP11-838N2.5	rs72864934	0.1863	0.908	0.16916
Cells_Cultured_fibroblasts	ESYT2	rs751996	0.5972	0.1945	0.116155
Adipose_Subcutaneous	ESYT2	rs751996	0.5972	0.1945	0.116155
Stomach	ESYT2	rs751996	0.5972	0.22	0.131384
Breast_Mammary_Tissue	ESYT2	rs751996	0.5972	0.1993	0.119022
Adipose_Subcutaneous	TOR1AIP1	rs77670091	1	1	1
Brain_Hypothalamus	FZD5	rs77678807	1	1	1
Cells_Cultured_fibroblasts	ZNF845	rs78127008	1	1	1
Brain_Frontal_Cortex_BA9	SGCE	rs80033823	0.429	0.4288	0.183955
Brain_Cerebellar_Hemisphere	Z83844.1	rs9610699	0.8644	1	0.8644
Nerve_Tibial	TAFA2	rs9668289	0.8285	0.3216	0.266446
Pituitary	PCOLCE2	rs9757063	0.7847	0.8842	0.693832

## Sheet: Supplementary Table S6
Supplementary Table S6. fastENLOC colocalization results after PICS fine-mapping. Colocalization results using fastENLOC software after fine-mapping with PICS. fastENLOC: Fast Enrichment Estimation Aided Colocalization Analysis; PICS: Probabilistic Identification of Causal SNPs; GV: Genetic Variant; eGene: gene regulated by eQTL; eQTL: expression quantitative trait loci; PIP: posterior inclusion …
Tissue	eGene	GV	Cluster PIP of GWAS	Cluster PIP of eQTL	RCP	SNP-level PIP of GWAS	SNP-level PIP of eQTL	SCP
Colon_Transverse	ACTL8	rs4141983	0.8391	0.69	0.5568	0.7548	0.6608	0.553
Colon_Transverse	ACTL8	rs4920386	0.8391	0.69	0.5568	0.0843	0.0292	0.003883
Adipose_Subcutaneous	TOR1AIP1	rs77670091	1	1	1	1	1	1
Pancreas	KTN1	rs117361227	0.8205	1	0.9169	0.8205	1	0.9169
Colon_Transverse	SMG1P6	rs148924270	0.9999	0.9998	0.8045	0.0577	0.0537	0.004972
Colon_Transverse	SMG1P6	rs190486351	0.9999	0.9998	0.8045	0.8404	0.8788	0.7889
Colon_Transverse	SMG1P6	rs34518080	0.9999	0.9998	0.8045	0.1018	0.0673	0.01069
Cells_Cultured_fibroblasts	ZNF845	rs78127008	1	1	1	1	1	1
Brain_Frontal_Cortex_BA9	LINC01159	rs111945524	1	1	1	1	1	1
Brain_Hypothalamus	FZD5	rs77678807	1	1	1	1	1	1
Whole_Blood	SCRT2	rs6036082	1	0.909	0.5078	1	0.5078	0.5078
Brain_Cerebellar_Hemisphere	Z83844.1	rs9610699	0.8644	1	0.9156	0.8644	1	0.9156
Heart_Atrial_Appendage	EPHB1	rs6439525	1	1	1	1	1	1
Pituitary	PCOLCE2	rs6440156	0.8333	0.9999	0.6995	0.0486	0.1157	0.005623
Pituitary	PCOLCE2	rs9757063	0.8333	0.9999	0.6995	0.7847	0.8842	0.6938
Muscle_Skeletal	CYSTM1	rs113012916	0.9718	1	0.9872	0.9718	1	0.9872
Pancreas	CCNH	rs116813256	0.9999	0.9999	0.7362	0.2907	0.3323	0.1654
Pancreas	CCNH	rs116441758	0.9999	0.9999	0.7362	0.7092	0.6676	0.5708
Skin_Sun_Exposed_Lower_leg	H2AZ2	rs148756298	1	1	1	1	1	1
Brain_Frontal_Cortex_BA9	SGCE	rs78468318	0.9854	0.9998	0.5972	0.1274	0.1422	0.03797
Brain_Frontal_Cortex_BA9	SGCE	rs80033823	0.9854	0.9998	0.5972	0.429	0.4288	0.2796
Brain_Frontal_Cortex_BA9	SGCE	rs118061338	0.9854	0.9998	0.5972	0.429	0.4288	0.2796
Thyroid	RP11-65J3.2	rs72764419	0.7635	0.8505	0.5892	0.6837	0.7417	0.5759
Thyroid	RP11-65J3.3	rs72764419	0.7635	0.8505	0.5892	0.6837	0.7417	0.5759
Thyroid	RP11-65J3.2	rs955910	0.7635	0.8505	0.5892	0.0798	0.1088	0.01331
Thyroid	RP11-65J3.3	rs955910	0.7635	0.8505	0.5892	0.0798	0.1088	0.01331

## Sheet: Supplementary Table S7
Supplementary Table S7. fastENLOC colocalization results after TORUS fine-mapping. Colocalization results using fastENLOC software after fine-mapping with TORUS. fastENLOC: Fast Enrichment Estimation Aided Colocalization Analysis; GV: Genetic Variant; eGene: gene regulated by eQTL; eQTL: expression quantitative trait loci; PIP: posterior inclusion probability; RCP: regional colocalization probabi…
Tissue	eGene	GV	Cluster PIP of GWAS	Cluster PIP of eQTL	RCP	SNP-level PIP of GWAS	SNP-level PIP of eQTL	SCP
Whole_Blood	PELI3	rs12577111	0.8027	1	0.8338	0.0519	0.9988	0.8338
Stomach	ZNF502	rs11717797	0.9489	0.9816	0.6254	0.01256	0.4141	0.252
Stomach	ZNF502	rs13058913	0.9489	0.9816	0.6254	0.01552	0.5674	0.3734
Whole_Blood	GMPPB	rs4955420	0.195	2.825	0.5898	0.001517	1	0.122
Whole_Blood	GMPPB	rs9586	0.195	2.825	0.5898	0.02562	0.5694	0.4021
Whole_Blood	GMPPB	rs13084037	0.195	2.825	0.5898	0.03286	0.01197	0.009053
Whole_Blood	GMPPB	rs9831648	0.195	2.825	0.5898	0.03988	0.01197	0.009473
Whole_Blood	GMPPB	rs9834003	0.195	2.825	0.5898	0.001512	0.01197	0.001455
Whole_Blood	GMPPB	rs4955421	0.195	2.825	0.5898	0.001395	0.2197	0.02489
Whole_Blood	GMPPB	rs4367098	0.195	2.825	0.5898	0.0002332	1	0.02089

## Sheet: Supplementary Table S8
Supplementary Table S8. Tissues, eGenes and GV likely casual for MD. Fine-mapping and colocalization results of the different tools combinations. Note that shared findings are in bold. eGenes: gene regulated by an expression quantitative trait loci; GVs: genetic variants; MD: major depression.
	PICS + CLPP		PICS + fastENLOC		TORUS + fastENLOC
	T = 44 GVs; 43 eGenes; 28 tissues		T = 24 GVs; 17 eGenes; 13 tissues		T = 10 GVs; 3 eGenes; 2 tissues
Tissue	GVs	eGenes	GVs	eGenes	GVs	eGenes
Adipose Subcutaneous	rs11761517, rs13373804, rs751996, rs77670091	ESYT2, ACTBP11, TOR1AIP1	rs77670091	TOR1AIP1
Adipose Visceral Omentum	rs11068028, rs72764419	RP11-231I16.1, RP11-65J3.2
Artery Aorta	rs1710278	ADAM12
Artery Tibial	rs11642335, rs7196573	AKTIP
Brain Amygdala	rs72790584	RUSF1
Brain Caudate basal ganglia	rs17093678	DUSP15
Brain Cerebellar Hemisphere	rs9610699	Z83844.1	rs9610699	Z83844.1
Brain Cortex	rs1480432	DTNA
Brain Frontal Cortex BA9	rs111945524, rs118061338, rs80033823	LINC01159, SGCE	rs111945524, rs78468318, rs80033823, rs118061338	LINC01159, SGCE
Brain Hypothalamus	rs72864934, rs77678807	RP11-838N2.5, FZD5	rs77678807	FZD5
Breast Mammary Tissue	rs11761517, rs12476860, rs751996	ESYT2, SMYD1
Cells Cultured fibroblasts	rs11761517, rs751996, rs78127008	ESYT2, ZNF845	rs78127008	ZNF845
Colon Transverse	rs143511041, rs190486351, rs4141983	PTPMT1, SMG1P6, ACTL8	rs4141983, rs4920386, rs148924270, rs190486351, rs34518080	ACTL8, SMG1P6
Esophagus Gastroesophageal Junction	rs190697053	SFXN2
Esophagus Mucosa	rs116504153, rs150822116	CSDE1, PXMP4
Heart Atrial Appendage	rs6439525	EPHB1	rs6439525	EPHB1
Kidney Cortex	rs1477141	HLF
Lung	rs1002446, rs17419887, rs2474438	RP11-120M18.2, RP4-798A10.7, SPEF1
Muscle Skeletal	rs113012916	CYSTM1	rs113012916	CYSTM1
Nerve Tibial	rs11769618, rs72764419, rs9668289	DLX6-AS1, DLX6, RP11-65J3.3, TAFA2
Pancreas	rs116441758, rs117361227	CCNH, KTN1	rs117361227, rs116813256, rs116441758	KTN1, CCNH
Pituitary	rs9757063	PCOLCE2	rs6440156, rs9757063	PCOLCE2
Skin Not Sun Exposed Suprapubic	rs114056923	TPM3
Skin Sun Exposed Lower leg	rs113035831, rs148756298	ZNF395, H2AZ2	rs148756298	H2AZ2
Stomach	rs751996	ESYT2
Testis	rs62228096	RP6-109B7.4			rs11717797, rs13058913	ZNF502
Thyroid	rs1002446, rs118102099, rs149776031, rs72764419	RP11-120M18.2, RP11-177H2.1, GRIA4, RP11-65J3.3, RP11-65J3.2	rs72764419, rs955910	RP11-65J3.2, RP11-65J3.3
Whole Blood	rs150822116, rs6036082	PXMP4, SCRT2	rs6036082	SCRT2	rs12577111, rs4955420, rs9586, rs13084037, rs9831648, rs9834003, rs4955421, rs4367098	PELI3, GMPPB

## Sheet: Supplementary Table S9
Supplementary Table S9. Functional and disease enrichment analysis of eGenes. eGenes functional and disease enrichment analysis with gProfiler. eGenes are considered for each combination of tools separately (PICS+CLPP, PICS+fastENLOC and TORUS+fastENLOC) and all together (ALL). eGenes: genes regulated by expression quantitative trait loci; PICS: Probabilistic Identification of Causal SNPs; CLPP: …
Term id	Term name	Source	Intersection Size	Query Size	Term Size	P-value	Workflow
MIRNA:hsa-miR-23a-3p	hsa-miR-23a-3p	MIRNA	4	34	236	0.00302575	PICS+CLPP
MIRNA:hsa-miR-4330	hsa-miR-4330	MIRNA	3	34	85	0.00499407	PICS+CLPP
MIRNA:hsa-miR-8055	hsa-miR-8055	MIRNA	4	34	295	0.00725617	PICS+CLPP
REAC:R-HSA-73772	RNA Polymerase I Promoter Escape	REAC	2	14	91	0.0427187	PICS+fastENLOC
GO:0000978	RNA polymerase II cis-regulatory region sequence-specific DNA binding	GO:MF	6	37	1151	0.0116397	ALL
GO:0000987	cis-regulatory region sequence-specific DNA binding	GO:MF	6	37	1168	0.0126189	ALL
GO:0000981	DNA-binding transcription factor activity, RNA polymerase II-specific	GO:MF	6	37	1339	0.0266368	ALL
GO:0000977	RNA polymerase II transcription regulatory region sequence-specific DNA binding	GO:MF	6	37	1366	0.0296825	ALL
GO:0003700	DNA-binding transcription factor activity	GO:MF	6	37	1387	0.0322375	ALL
GO:0000976	transcription cis-regulatory region binding	GO:MF	6	37	1459	0.0423513	ALL
GO:0001067	transcription regulatory region nucleic acid binding	GO:MF	6	37	1460	0.0425076	ALL
MIRNA:hsa-miR-23a-3p	hsa-miR-23a-3p	MIRNA	4	37	236	0.00427028	ALL
MIRNA:hsa-miR-4330	hsa-miR-4330	MIRNA	3	37	85	0.00646521	ALL
MIRNA:hsa-miR-8055	hsa-miR-8055	MIRNA	4	37	295	0.0102173	ALL

## Sheet: Supplementary Table S10
Supplementary Table S10. Functional and disease enrichment analysis of PICS + CLPP eGenes clusters. Functional and disease enrichment analysis with gProfiler of the clusters where eGenes retrieved using PICS+CLPP belong to. PICS: Probabilistic Identification of Causal SNPs; CLPP: Colocalization Posterior Probability; eGenes: genes regulated by expression quantitative trait loci.
Term id	Term name	Source	Intersection Size	Query Size	Term Size	P-value	Cluster
GO:1990565	HSP90-CDC37 chaperone complex	GO:CC	1	6	2	0.0497756	Cluster 137
GO:1901389	negative regulation of transforming growth factor beta activation	GO:BP	1	6	1	0.0497776	Cluster 137
MIRNA:hsa-miR-6811-5p	hsa-miR-6811-5p	MIRNA	2	6	94	0.0103397	Cluster 137
MIRNA:hsa-miR-6511b-5p	hsa-miR-6511b-5p	MIRNA	2	6	95	0.0105616	Cluster 137
MIRNA:hsa-miR-6873-5p	hsa-miR-6873-5p	MIRNA	2	6	187	0.040973	Cluster 137
GO:0003712	transcription coregulator activity	GO:MF	20	41	474	1.783e-29	Cluster 40
GO:0003713	transcription coactivator activity	GO:MF	15	41	264	2.49834e-23	Cluster 40
GO:0042809	nuclear vitamin D receptor binding	GO:MF	7	41	14	2.44824e-17	Cluster 40
GO:0003899	DNA-directed 5'-3' RNA polymerase activity	GO:MF	7	41	27	6.2951e-15	Cluster 40
GO:0046966	nuclear thyroid hormone receptor binding	GO:MF	7	41	28	8.38941e-15	Cluster 40
GO:0034062	5'-3' RNA polymerase activity	GO:MF	7	41	30	1.44105e-14	Cluster 40
GO:0097747	RNA polymerase activity	GO:MF	7	41	30	1.44105e-14	Cluster 40
GO:0016922	nuclear receptor binding	GO:MF	8	41	124	4.12234e-12	Cluster 40
GO:0016779	nucleotidyltransferase activity	GO:MF	7	41	108	1.90059e-10	Cluster 40
GO:0030374	nuclear receptor coactivator activity	GO:MF	6	41	54	3.17272e-10	Cluster 40
GO:0061629	RNA polymerase II-specific DNA-binding transcription factor binding	GO:MF	8	41	316	7.7041e-09	Cluster 40
GO:0008134	transcription factor binding	GO:MF	9	41	520	1.19387e-08	Cluster 40
GO:0140297	DNA-binding transcription factor binding	GO:MF	8	41	421	7.43685e-08	Cluster 40
GO:0140098	catalytic activity, acting on RNA	GO:MF	7	41	327	4.55806e-07	Cluster 40
GO:0016772	transferase activity, transferring phosphorus-containing groups	GO:MF	9	41	808	5.64241e-07	Cluster 40
GO:0001223	transcription coactivator binding	GO:MF	3	41	34	0.000340794	Cluster 40
GO:0008353	RNA polymerase II CTD heptapeptide repeat kinase activity	GO:MF	2	41	12	0.00598728	Cluster 40
GO:0001221	transcription coregulator binding	GO:MF	3	41	100	0.00893179	Cluster 40
GO:0042974	nuclear retinoic acid receptor binding	GO:MF	2	41	18	0.0138445	Cluster 40
GO:0097472	cyclin-dependent protein kinase activity	GO:MF	2	41	23	0.0228448	Cluster 40
GO:0004693	cyclin-dependent protein serine/threonine kinase activity	GO:MF	2	41	23	0.0228448	Cluster 40
GO:0031369	translation initiation factor binding	GO:MF	2	41	29	0.0365672	Cluster 40
GO:0016592	mediator complex	GO:CC	26	41	39	7.29003e-76	Cluster 40
GO:0070847	core mediator complex	GO:CC	21	41	26	2.79034e-63	Cluster 40
GO:0140513	nuclear protein-containing complex	GO:CC	39	41	1233	2.98669e-62	Cluster 40
GO:0090575	RNA polymerase II transcription regulator complex	GO:CC	22	41	234	5.53065e-41	Cluster 40
GO:0005667	transcription regulator complex	GO:CC	22	41	417	2.73581e-35	Cluster 40
GO:0005665	RNA polymerase II, core complex	GO:CC	10	41	14	5.96052e-28	Cluster 40
GO:0016591	RNA polymerase II, holoenzyme	GO:CC	12	41	86	2.17254e-23	Cluster 40
GO:0055029	nuclear DNA-directed RNA polymerase complex	GO:CC	12	41	111	5.5427e-22	Cluster 40
GO:0000428	DNA-directed RNA polymerase complex	GO:CC	12	41	112	6.20512e-22	Cluster 40
GO:0030880	RNA polymerase complex	GO:CC	12	41	115	8.65176e-22	Cluster 40
GO:0061695	transferase complex, transferring phosphorus-containing groups	GO:CC	12	41	276	4.18593e-17	Cluster 40
GO:0140535	intracellular protein-containing complex	GO:CC	12	41	740	5.49232e-12	Cluster 40
GO:1990234	transferase complex	GO:CC	12	41	805	1.47664e-11	Cluster 40
GO:1902494	catalytic complex	GO:CC	12	41	1417	1.03352e-08	Cluster 40
GO:0005736	RNA polymerase I complex	GO:CC	4	41	13	1.37166e-08	Cluster 40
GO:0005666	RNA polymerase III complex	GO:CC	4	41	19	7.41429e-08	Cluster 40
GO:0005730	nucleolus	GO:CC	8	41	861	1.02924e-05	Cluster 40
GO:0006367	transcription initiation from RNA polymerase II promoter	GO:BP	14	41	85	1.28242e-27	Cluster 40
GO:0006352	DNA-templated transcription, initiation	GO:BP	14	41	114	1.0427e-25	Cluster 40
GO:0060261	positive regulation of transcription initiation from RNA polymerase II promoter	GO:BP	7	41	36	3.50563e-13	Cluster 40
GO:2000144	positive regulation of DNA-templated transcription, initiation	GO:BP	7	41	42	1.12968e-12	Cluster 40
GO:0060260	regulation of transcription initiation from RNA polymerase II promoter	GO:BP	7	41	43	1.34868e-12	Cluster 40
GO:2000142	regulation of DNA-templated transcription, initiation	GO:BP	7	41	50	4.16634e-12	Cluster 40
GO:0051254	positive regulation of RNA metabolic process	GO:BP	14	41	1369	1.72891e-10	Cluster 40
GO:0010557	positive regulation of macromolecule biosynthetic process	GO:BP	14	41	1438	3.35449e-10	Cluster 40
GO:0045944	positive regulation of transcription by RNA polymerase II	GO:BP	12	41	924	8.16671e-10	Cluster 40
GO:0045893	positive regulation of transcription, DNA-templated	GO:BP	12	41	1240	2.46855e-08	Cluster 40
GO:1903508	positive regulation of nucleic acid-templated transcription	GO:BP	12	41	1240	2.46855e-08	Cluster 40
GO:1902680	positive regulation of RNA biosynthetic process	GO:BP	12	41	1246	2.60951e-08	Cluster 40
REAC:R-HSA-381340	Transcriptional regulation of white adipocyte differentiation	REAC	26	41	82	3.24788e-64	Cluster 40
REAC:R-HSA-1989781	PPARA activates gene expression	REAC	26	41	113	5.10495e-60	Cluster 40
REAC:R-HSA-400206	Regulation of lipid metabolism by PPARalpha	REAC	26	41	114	6.61167e-60	Cluster 40
REAC:R-HSA-1266738	Developmental Biology	REAC	35	41	1116	6.82664e-53	Cluster 40
REAC:R-HSA-556833	Metabolism of lipids	REAC	26	41	728	6.90804e-38	Cluster 40
REAC:R-HSA-73857	RNA Polymerase II Transcription	REAC	29	41	1342	7.67635e-37	Cluster 40
REAC:R-HSA-212436	Generic Transcription Pathway	REAC	28	41	1221	5.54988e-36	Cluster 40
REAC:R-HSA-74160	Gene expression (Transcription)	REAC	29	41	1478	1.26402e-35	Cluster 40
REAC:R-HSA-77075	RNA Pol II CTD phosphorylation and interaction with CE	REAC	10	41	26	6.93595e-24	Cluster 40
REAC:R-HSA-167160	RNA Pol II CTD phosphorylation and interaction with CE during HIV infection	REAC	10	41	26	6.93595e-24	Cluster 40
REAC:R-HSA-72086	mRNA Capping	REAC	10	41	28	1.71202e-23	Cluster 40
REAC:R-HSA-113418	Formation of the Early Elongation Complex	REAC	10	41	32	8.40072e-23	Cluster 40
REAC:R-HSA-167158	Formation of the HIV-1 Early Elongation Complex	REAC	10	41	32	8.40072e-23	Cluster 40
REAC:R-HSA-8851708	Signaling by FGFR2 IIIa TM	REAC	9	41	18	1.22373e-22	Cluster 40
REAC:R-HSA-167242	Abortive elongation of HIV-1 transcript in the absence of Tat	REAC	9	41	22	1.24963e-21	Cluster 40
REAC:R-HSA-203927	MicroRNA (miRNA) biogenesis	REAC	9	41	23	2.052e-21	Cluster 40
REAC:R-HSA-167200	Formation of HIV-1 elongation complex containing HIV-1 Tat	REAC	10	41	45	4.12954e-21	Cluster 40
REAC:R-HSA-167246	Tat-mediated elongation of the HIV-1 transcript	REAC	10	41	45	4.12954e-21	Cluster 40
REAC:R-HSA-167169	HIV Transcription Elongation	REAC	10	41	45	4.12954e-21	Cluster 40
REAC:R-HSA-6803529	FGFR2 alternative splicing	REAC	9	41	25	5.12519e-21	Cluster 40
REAC:R-HSA-73776	RNA Polymerase II Promoter Escape	REAC	10	41	46	5.27421e-21	Cluster 40
REAC:R-HSA-75953	RNA Polymerase II Transcription Initiation	REAC	10	41	46	5.27421e-21	Cluster 40
REAC:R-HSA-76042	RNA Polymerase II Transcription Initiation And Promoter Clearance	REAC	10	41	46	5.27421e-21	Cluster 40
REAC:R-HSA-73779	RNA Polymerase II Transcription Pre-Initiation And Promoter Opening	REAC	10	41	46	5.27421e-21	Cluster 40
REAC:R-HSA-167161	HIV Transcription Initiation	REAC	10	41	46	5.27421e-21	Cluster 40
REAC:R-HSA-167162	RNA Polymerase II HIV Promoter Escape	REAC	10	41	46	5.27421e-21	Cluster 40
REAC:R-HSA-167152	Formation of HIV elongation complex in the absence of HIV Tat	REAC	10	41	47	6.6966e-21	Cluster 40
REAC:R-HSA-5601884	PIWI-interacting RNA (piRNA) biogenesis	REAC	9	41	28	1.73029e-20	Cluster 40
REAC:R-HSA-6781823	Formation of TC-NER Pre-Incision Complex	REAC	10	41	52	2.04126e-20	Cluster 40
REAC:R-HSA-1839126	FGFR2 mutant receptor activation	REAC	9	41	29	2.50775e-20	Cluster 40
REAC:R-HSA-167243	Tat-mediated HIV elongation arrest and recovery	REAC	9	41	33	9.63909e-20	Cluster 40
REAC:R-HSA-167238	Pausing and recovery of Tat-mediated HIV elongation	REAC	9	41	33	9.63909e-20	Cluster 40
REAC:R-HSA-112382	Formation of RNA Pol II elongation complex	REAC	10	41	60	9.69247e-20	Cluster 40
REAC:R-HSA-75955	RNA Polymerase II Transcription Elongation	REAC	10	41	60	9.69247e-20	Cluster 40
REAC:R-HSA-6782210	Gap-filling DNA repair synthesis and ligation in TC-NER	REAC	10	41	63	1.64078e-19	Cluster 40
REAC:R-HSA-167287	HIV elongation arrest and recovery	REAC	9	41	35	1.76304e-19	Cluster 40
REAC:R-HSA-167290	Pausing and recovery of HIV elongation	REAC	9	41	35	1.76304e-19	Cluster 40
REAC:R-HSA-6782135	Dual incision in TC-NER	REAC	10	41	64	1.94373e-19	Cluster 40
REAC:R-HSA-6796648	TP53 Regulates Transcription of DNA Repair Genes	REAC	10	41	64	1.94373e-19	Cluster 40
REAC:R-HSA-5655253	Signaling by FGFR2 in disease	REAC	9	41	37	3.1034e-19	Cluster 40
REAC:R-HSA-168325	Viral Messenger RNA Synthesis	REAC	9	41	40	6.81168e-19	Cluster 40
REAC:R-HSA-167172	Transcription of the HIV genome	REAC	10	41	72	6.85557e-19	Cluster 40
REAC:R-HSA-6807505	RNA polymerase II transcribes snRNA genes	REAC	10	41	73	7.94011e-19	Cluster 40
REAC:R-HSA-6781827	Transcription-Coupled Nucleotide Excision Repair (TC-NER)	REAC	10	41	77	1.39931e-18	Cluster 40
REAC:R-HSA-674695	RNA Polymerase II Pre-transcription Events	REAC	10	41	83	3.09413e-18	Cluster 40
REAC:R-HSA-72165	mRNA Splicing - Minor Pathway	REAC	9	41	51	7.53979e-18	Cluster 40
REAC:R-HSA-1226099	Signaling by FGFR in disease	REAC	9	41	56	1.87316e-17	Cluster 40
REAC:R-HSA-5696398	Nucleotide Excision Repair	REAC	10	41	109	5.3591e-17	Cluster 40
REAC:R-HSA-5654738	Signaling by FGFR2	REAC	9	41	64	6.78394e-17	Cluster 40
REAC:R-HSA-9670095	Inhibition of DNA recombination at telomere	REAC	9	41	67	1.05175e-16	Cluster 40
REAC:R-HSA-190236	Signaling by FGFR	REAC	9	41	74	2.70976e-16	Cluster 40
REAC:R-HSA-162599	Late Phase of HIV Life Cycle	REAC	10	41	135	4.89148e-16	Cluster 40
REAC:R-HSA-162587	HIV Life Cycle	REAC	10	41	148	1.25732e-15	Cluster 40
REAC:R-HSA-9018519	Estrogen-dependent gene expression	REAC	10	41	148	1.25732e-15	Cluster 40
REAC:R-HSA-5578749	Transcriptional regulation by small RNAs	REAC	9	41	103	6.07004e-15	Cluster 40
REAC:R-HSA-157579	Telomere Maintenance	REAC	9	41	112	1.32333e-14	Cluster 40
REAC:R-HSA-5619507	Activation of HOX genes during differentiation	REAC	9	41	120	2.50897e-14	Cluster 40
REAC:R-HSA-5617472	Activation of anterior HOX genes in hindbrain development during early embryogenesis	REAC	9	41	120	2.50897e-14	Cluster 40
REAC:R-HSA-8939211	ESR-mediated signaling	REAC	10	41	217	6.18336e-14	Cluster 40
REAC:R-HSA-168273	Influenza Viral RNA Transcription and Replication	REAC	9	41	133	6.48961e-14	Cluster 40
REAC:R-HSA-211000	Gene Silencing by RNA	REAC	9	41	135	7.4468e-14	Cluster 40
REAC:R-HSA-73886	Chromosome Maintenance	REAC	9	41	139	9.74454e-14	Cluster 40
REAC:R-HSA-162906	HIV Infection	REAC	10	41	227	9.74933e-14	Cluster 40
REAC:R-HSA-168255	Influenza Infection	REAC	9	41	152	2.21607e-13	Cluster 40
REAC:R-HSA-72163	mRNA Splicing - Major Pathway	REAC	9	41	178	9.39806e-13	Cluster 40
REAC:R-HSA-9006931	Signaling by Nuclear Receptors	REAC	10	41	291	1.18655e-12	Cluster 40
REAC:R-HSA-72172	mRNA Splicing	REAC	9	41	186	1.40328e-12	Cluster 40
REAC:R-HSA-73894	DNA Repair	REAC	10	41	329	4.05178e-12	Cluster 40
REAC:R-HSA-3700989	Transcriptional Regulation by TP53	REAC	10	41	362	1.05122e-11	Cluster 40
REAC:R-HSA-72203	Processing of Capped Intron-Containing Pre-mRNA	REAC	9	41	237	1.26608e-11	Cluster 40
REAC:R-HSA-5663202	Diseases of signal transduction by growth factor receptors and second messengers	REAC	10	41	417	4.28758e-11	Cluster 40
REAC:R-HSA-8953854	Metabolism of RNA	REAC	10	41	661	3.99503e-09	Cluster 40
REAC:R-HSA-73863	RNA Polymerase I Transcription Termination	REAC	5	41	31	4.28855e-09	Cluster 40
REAC:R-HSA-1640170	Cell Cycle	REAC	10	41	678	5.11849e-09	Cluster 40
REAC:R-HSA-9006934	Signaling by Receptor Tyrosine Kinases	REAC	9	41	502	1.04087e-08	Cluster 40
REAC:R-HSA-73762	RNA Polymerase I Transcription Initiation	REAC	5	41	47	3.84155e-08	Cluster 40
REAC:R-HSA-5663205	Infectious disease	REAC	10	41	916	9.45266e-08	Cluster 40
REAC:R-HSA-73780	RNA Polymerase III Chain Elongation	REAC	4	41	18	1.29129e-07	Cluster 40
REAC:R-HSA-73980	RNA Polymerase III Transcription Termination	REAC	4	41	23	3.72775e-07	Cluster 40
REAC:R-HSA-76066	RNA Polymerase III Transcription Initiation From Type 2 Promoter	REAC	4	41	27	7.37392e-07	Cluster 40
REAC:R-HSA-76061	RNA Polymerase III Transcription Initiation From Type 1 Promoter	REAC	4	41	28	8.59877e-07	Cluster 40
REAC:R-HSA-76071	RNA Polymerase III Transcription Initiation From Type 3 Promoter	REAC	4	41	28	8.59877e-07	Cluster 40
REAC:R-HSA-73772	RNA Polymerase I Promoter Escape	REAC	5	41	91	1.1399e-06	Cluster 40
REAC:R-HSA-76046	RNA Polymerase III Transcription Initiation	REAC	4	41	36	2.46429e-06	Cluster 40
REAC:R-HSA-427413	NoRC negatively regulates rRNA expression	REAC	5	41	106	2.46592e-06	Cluster 40
REAC:R-HSA-5250941	Negative epigenetic regulation of rRNA expression	REAC	5	41	109	2.83862e-06	Cluster 40
REAC:R-HSA-73854	RNA Polymerase I Promoter Clearance	REAC	5	41	110	2.97234e-06	Cluster 40
REAC:R-HSA-73864	RNA Polymerase I Transcription	REAC	5	41	111	3.11103e-06	Cluster 40
REAC:R-HSA-749476	RNA Polymerase III Abortive And Retractive Initiation	REAC	4	41	41	4.22645e-06	Cluster 40
REAC:R-HSA-74158	RNA Polymerase III Transcription	REAC	4	41	41	4.22645e-06	Cluster 40
REAC:R-HSA-212165	Epigenetic regulation of gene expression	REAC	5	41	147	1.27368e-05	Cluster 40
REAC:R-HSA-1834949	Cytosolic sensors of pathogen-associated DNA	REAC	4	41	63	2.45979e-05	Cluster 40
REAC:R-HSA-5250924	B-WICH complex positively regulates rRNA expression	REAC	4	41	90	0.000104154	Cluster 40
REAC:R-HSA-5250913	Positive epigenetic regulation of rRNA expression	REAC	4	41	105	0.000193449	Cluster 40
MIRNA:hsa-miR-454-3p	hsa-miR-454-3p	MIRNA	6	41	366	5.66415e-05	Cluster 40
MIRNA:hsa-miR-10a-5p	hsa-miR-10a-5p	MIRNA	6	41	429	0.000143304	Cluster 40
MIRNA:hsa-miR-320a	hsa-miR-320a	MIRNA	6	41	542	0.000555533	Cluster 40
MIRNA:hsa-miR-504-3p	hsa-miR-504-3p	MIRNA	5	41	363	0.00154459	Cluster 40
MIRNA:hsa-miR-3135b	hsa-miR-3135b	MIRNA	5	41	364	0.00156534	Cluster 40
MIRNA:hsa-miR-93-5p	hsa-miR-93-5p	MIRNA	7	41	1126	0.00311362	Cluster 40
MIRNA:hsa-miR-196a-5p	hsa-miR-196a-5p	MIRNA	4	41	278	0.0127729	Cluster 40
MIRNA:hsa-miR-122-5p	hsa-miR-122-5p	MIRNA	5	41	568	0.0132414	Cluster 40
MIRNA:hsa-miR-324-3p	hsa-miR-324-3p	MIRNA	4	41	314	0.0204832	Cluster 40
MIRNA:hsa-miR-3666	hsa-miR-3666	MIRNA	4	41	336	0.0266069	Cluster 40
MIRNA:hsa-miR-4295	hsa-miR-4295	MIRNA	4	41	338	0.0272228	Cluster 40
MIRNA:hsa-miR-301b-3p	hsa-miR-301b-3p	MIRNA	4	41	347	0.0301237	Cluster 40
MIRNA:hsa-let-7b-5p	hsa-let-7b-5p	MIRNA	6	41	1123	0.033555	Cluster 40
MIRNA:hsa-miR-301a-3p	hsa-miR-301a-3p	MIRNA	4	41	361	0.0350745	Cluster 40
MIRNA:hsa-miR-98-5p	hsa-miR-98-5p	MIRNA	5	41	709	0.0375908	Cluster 40
MIRNA:hsa-miR-130a-3p	hsa-miR-130a-3p	MIRNA	4	41	369	0.0381555	Cluster 40
MIRNA:hsa-miR-3652	hsa-miR-3652	MIRNA	4	41	374	0.0401782	Cluster 40
MIRNA:hsa-miR-4430	hsa-miR-4430	MIRNA	4	41	374	0.0401782	Cluster 40
HP:0000729	Autistic behavior	HP	10	41	636	9.29167e-09	Cluster 40
HP:0000752	Hyperactivity	HP	9	41	516	4.49864e-08	Cluster 40
HP:0000736	Short attention span	HP	8	41	466	6.65895e-07	Cluster 40
HP:0011968	Feeding difficulties	HP	10	41	1032	1.00612e-06	Cluster 40
HP:0000348	High forehead	HP	7	41	302	1.06082e-06	Cluster 40
HP:0001270	Motor delay	HP	9	41	765	1.41632e-06	Cluster 40
HP:0001273	Abnormal corpus callosum morphology	HP	9	41	850	3.52862e-06	Cluster 40
HP:0000508	Ptosis	HP	8	41	670	1.12321e-05	Cluster 40
HP:0000218	High palate	HP	8	41	684	1.31755e-05	Cluster 40
HP:0002500	Abnormal cerebral white matter morphology	HP	9	41	1005	1.4906e-05	Cluster 40
HP:0000316	Hypertelorism	HP	8	41	706	1.68162e-05	Cluster 40
HP:0000290	Abnormality of the forehead	HP	9	41	1034	1.90121e-05	Cluster 40
HP:0007364	Aplasia/Hypoplasia of the cerebrum	HP	10	41	1408	1.91032e-05	Cluster 40
HP:0010993	Abnormality of the cerebral subcortex	HP	9	41	1092	3.02854e-05	Cluster 40
HP:0000750	Delayed speech and language development	HP	8	41	902	0.000109602	Cluster 40
HP:0001290	Generalized hypotonia	HP	8	41	904	0.000111462	Cluster 40
HP:0007018	Attention deficit hyperactivity disorder	HP	6	41	365	0.000134154	Cluster 40
HP:0002463	Language impairment	HP	8	41	932	0.000140497	Cluster 40
HP:0100886	Abnormality of globe location	HP	8	41	943	0.000153564	Cluster 40
HP:0002236	Frontal upsweep of hair	HP	4	41	76	0.000178474	Cluster 40
HP:0011339	Abnormality of upper lip vermillion	HP	6	41	387	0.000189003	Cluster 40
HP:0001212	Prominent fingertip pads	HP	4	41	78	0.000198238	Cluster 40
HP:0011298	Prominent digit pad	HP	4	41	78	0.000198238	Cluster 40
HP:0200006	Slanting of the palpebral fissure	HP	7	41	650	0.000199051	Cluster 40
HP:0000486	Strabismus	HP	8	41	976	0.000199222	Cluster 40
HP:0011337	Abnormality of mouth size	HP	6	41	400	0.000229275	Cluster 40
HP:0010721	Abnormal hair whorl	HP	4	41	82	0.000242609	Cluster 40
HP:0000174	Abnormal palate morphology	HP	8	41	1003	0.000244818	Cluster 40
HP:0031466	Impairment in personality functioning	HP	7	41	673	0.000251365	Cluster 40
HP:0000549	Abnormal conjugate eye movement	HP	8	41	1012	0.000261883	Cluster 40
HP:0002059	Cerebral atrophy	HP	7	41	690	0.000297092	Cluster 40
HP:0000240	Abnormality of skull size	HP	9	41	1449	0.000328738	Cluster 40
HP:0007369	Atrophy/Degeneration affecting the cerebrum	HP	7	41	708	0.000352954	Cluster 40
HP:0001999	Abnormal facial shape	HP	8	41	1073	0.000406815	Cluster 40
HP:0002342	Intellectual disability, moderate	HP	5	41	246	0.000555182	Cluster 40
HP:0002493	Upper motor neuron dysfunction	HP	8	41	1121	0.000564799	Cluster 40
HP:0008050	Abnormality of the palpebral fissures	HP	7	41	760	0.000566353	Cluster 40
HP:0033725	Thin corpus callosum	HP	7	41	766	0.000596789	Cluster 40
HP:0000494	Downslanted palpebral fissures	HP	6	41	474	0.000615917	Cluster 40
HP:0012444	Brain atrophy	HP	7	41	773	0.000634025	Cluster 40
HP:0000252	Microcephaly	HP	8	41	1191	0.000887847	Cluster 40
HP:0011356	Regional abnormality of skin	HP	6	41	505	0.000888932	Cluster 40
HP:0040195	Decreased head circumference	HP	8	41	1203	0.000956666	Cluster 40
HP:0001257	Spasticity	HP	7	41	834	0.00104953	Cluster 40
HP:0002465	Poor speech	HP	5	41	284	0.0011238	Cluster 40
HP:0001211	Abnormal fingertip morphology	HP	4	41	121	0.00115648	Cluster 40
HP:0007367	Atrophy/Degeneration affecting the central nervous system	HP	7	41	854	0.00122763	Cluster 40
HP:0100021	Cerebral palsy	HP	7	41	862	0.00130564	Cluster 40
HP:0011182	Interictal epileptiform activity	HP	5	41	296	0.00137606	Cluster 40
HP:0001274	Agenesis of corpus callosum	HP	5	41	297	0.00139894	Cluster 40
HP:0002360	Sleep disturbance	HP	6	41	547	0.00140969	Cluster 40
HP:0025373	Interictal EEG abnormality	HP	5	41	298	0.00142212	Cluster 40
HP:0000504	Abnormality of vision	HP	8	41	1276	0.00148163	Cluster 40
HP:0000534	Abnormal eyebrow morphology	HP	6	41	586	0.0020946	Cluster 40
HP:0000436	Abnormality of the nasal tip	HP	5	41	324	0.0021392	Cluster 40
HP:0000692	Tooth malposition	HP	5	41	329	0.0023049	Cluster 40
HP:0000414	Bulbous nose	HP	4	41	149	0.00264857	Cluster 40
HP:0000539	Abnormality of refraction	HP	6	41	619	0.00286712	Cluster 40
HP:0002197	Generalized-onset seizure	HP	5	41	349	0.00307132	Cluster 40
HP:0000159	Abnormal lip morphology	HP	7	41	1005	0.00357862	Cluster 40
HP:0020219	Motor seizure	HP	5	41	361	0.00361917	Cluster 40
HP:0001276	Hypertonia	HP	7	41	1017	0.00386696	Cluster 40
HP:0030962	Abnormal morphology of the great vessels	HP	6	41	663	0.00424365	Cluster 40
HP:0000032	Abnormality of male external genitalia	HP	7	41	1066	0.00525378	Cluster 40
HP:0006009	Broad phalanx	HP	4	41	179	0.00547502	Cluster 40
HP:0000505	Visual impairment	HP	7	41	1088	0.00599919	Cluster 40
HP:0000154	Wide mouth	HP	4	41	184	0.00610381	Cluster 40
HP:0000811	Abnormal external genitalia	HP	7	41	1100	0.00644157	Cluster 40
HP:0010461	Abnormality of the male genitalia	HP	7	41	1100	0.00644157	Cluster 40
HP:0002521	Hypsarrhythmia	HP	4	41	187	0.00650579	Cluster 40
HP:0005622	Broad long bones	HP	4	41	190	0.00692698	Cluster 40
HP:0001631	Atrial septal defect	HP	5	41	414	0.00702096	Cluster 40
HP:0011994	Abnormal atrial septum morphology	HP	5	41	417	0.00726968	Cluster 40
HP:0001256	Intellectual disability, mild	HP	5	41	418	0.0073541	Cluster 40
HP:0007370	Aplasia/Hypoplasia of the corpus callosum	HP	6	41	732	0.00744726	Cluster 40
HP:0001629	Ventricular septal defect	HP	5	41	425	0.00796677	Cluster 40
HP:0010438	Abnormal ventricular septum morphology	HP	5	41	434	0.00881236	Cluster 40
HP:0001595	Abnormal hair morphology	HP	7	41	1161	0.00913261	Cluster 40
HP:0000492	Abnormal eyelid morphology	HP	7	41	1173	0.00975879	Cluster 40
HP:0011097	Epileptic spasm	HP	4	41	208	0.00989066	Cluster 40
HP:0005105	Abnormal nasal morphology	HP	7	41	1215	0.0122383	Cluster 40
HP:0002269	Abnormality of neuronal migration	HP	5	41	465	0.0122747	Cluster 40
HP:0005120	Abnormal cardiac atrium morphology	HP	5	41	477	0.0138686	Cluster 40
HP:0000177	Abnormality of upper lip	HP	6	41	821	0.0142248	Cluster 40
HP:0000765	Abnormal thorax morphology	HP	6	41	840	0.0161735	Cluster 40
HP:0002353	EEG abnormality	HP	5	41	493	0.0162399	Cluster 40
HP:0010938	Abnormality of the external nose	HP	6	41	846	0.0168318	Cluster 40
HP:0000718	Aggressive behavior	HP	4	41	241	0.0176151	Cluster 40
HP:0000178	Abnormality of lower lip	HP	4	41	245	0.0187855	Cluster 40
HP:0100660	Dyskinesia	HP	4	41	247	0.0193917	Cluster 40
HP:0011138	Abnormality of skin adnexa morphology	HP	7	41	1306	0.019433	Cluster 40
HP:0000160	Narrow mouth	HP	4	41	248	0.0197001	Cluster 40
HP:0030178	Abnormality of central nervous system electrophysiology	HP	5	41	516	0.0201892	Cluster 40
HP:0012243	Abnormal reproductive system morphology	HP	7	41	1321	0.0209006	Cluster 40
HP:0011220	Prominent forehead	HP	4	41	252	0.02097	Cluster 40
HP:0000164	Abnormality of the dentition	HP	6	41	882	0.0212512	Cluster 40
HP:0011198	EEG with generalized epileptiform discharges	HP	4	41	257	0.0226406	Cluster 40
HP:0033353	Abnormal blood vessel morphology	HP	6	41	894	0.0229163	Cluster 40
HP:0000733	Motor stereotypy	HP	4	41	259	0.0233354	Cluster 40
HP:0030084	Clinodactyly	HP	5	41	532	0.0233503	Cluster 40
HP:0025015	Abnormal vascular morphology	HP	6	41	899	0.0236405	Cluster 40
HP:0030669	Abnormal ocular adnexa morphology	HP	7	41	1362	0.0253863	Cluster 40
HP:0001655	Patent foramen ovale	HP	3	41	89	0.0254334	Cluster 40
HP:0032039	Abnormality of the ocular adnexa	HP	7	41	1379	0.0274657	Cluster 40
HP:0001519	Disproportionate tall stature	HP	3	41	93	0.0290082	Cluster 40
HP:0000925	Abnormality of the vertebral column	HP	7	41	1391	0.0290164	Cluster 40
HP:0005280	Depressed nasal bridge	HP	5	41	561	0.030049	Cluster 40
HP:0010841	Multifocal epileptiform discharges	HP	3	41	95	0.030913	Cluster 40
HP:0000315	Abnormality of the orbital region	HP	7	41	1407	0.0311958	Cluster 40
HP:0001155	Abnormality of the hand	HP	7	41	1425	0.0338071	Cluster 40
HP:0000687	Widely spaced teeth	HP	3	41	100	0.0360299	Cluster 40
HP:0001713	Abnormal cardiac ventricle morphology	HP	5	41	587	0.0372428	Cluster 40
HP:0009468	Deviation of the 2nd finger	HP	2	41	15	0.0383751	Cluster 40
HP:0000194	Open mouth	HP	3	41	103	0.0393512	Cluster 40
HP:0001311	Abnormal nervous system electrophysiology	HP	5	41	600	0.0413062	Cluster 40
HP:0011361	Congenital abnormal hair pattern	HP	4	41	301	0.0418536	Cluster 40
HP:0001863	Toe clinodactyly	HP	3	41	107	0.0440833	Cluster 40
HP:0002650	Scoliosis	HP	6	41	1012	0.0456003	Cluster 40
HP:0000288	Abnormality of the philtrum	HP	5	41	623	0.0493282	Cluster 40
WP:WP405	Eukaryotic transcription initiation	WP	10	41	36	1.12955e-22	Cluster 40
WP:WP4022	Pyrimidine metabolism	WP	9	41	78	1.52572e-16	Cluster 40
WP:WP5222	2q13 copy number variation syndrome	WP	4	41	60	6.89433e-06	Cluster 40
WP:WP4655	Cytosolic DNA-sensing pathway	WP	4	41	72	1.44616e-05	Cluster 40
WP:WP3969	H19 action Rb-E2F1 signaling and CDK-Beta-catenin activity	WP	2	41	16	0.00442134	Cluster 40
GO:0000978	RNA polymerase II cis-regulatory region sequence-specific DNA binding	GO:MF	12	13	1151	5.26185e-18	Cluster 546
GO:0000987	cis-regulatory region sequence-specific DNA binding	GO:MF	12	13	1168	6.27771e-18	Cluster 546
GO:0000981	DNA-binding transcription factor activity, RNA polymerase II-specific	GO:MF	12	13	1339	3.24991e-17	Cluster 546
GO:0000977	RNA polymerase II transcription regulatory region sequence-specific DNA binding	GO:MF	12	13	1366	4.13198e-17	Cluster 546
GO:0003700	DNA-binding transcription factor activity	GO:MF	12	13	1387	4.96418e-17	Cluster 546
GO:0000976	transcription cis-regulatory region binding	GO:MF	12	13	1459	9.12303e-17	Cluster 546
GO:0001067	transcription regulatory region nucleic acid binding	GO:MF	12	13	1460	9.19849e-17	Cluster 546
GO:0001228	DNA-binding transcription activator activity, RNA polymerase II-specific	GO:MF	8	13	341	2.43868e-13	Cluster 546
GO:0001216	DNA-binding transcription activator activity	GO:MF	8	13	346	2.74217e-13	Cluster 546
GO:0001227	DNA-binding transcription repressor activity, RNA polymerase II-specific	GO:MF	3	13	259	0.0048275	Cluster 546
GO:0001217	DNA-binding transcription repressor activity	GO:MF	3	13	265	0.00516841	Cluster 546
GO:0140297	DNA-binding transcription factor binding	GO:MF	3	13	421	0.0204183	Cluster 546
GO:0008134	transcription factor binding	GO:MF	3	13	520	0.0380644	Cluster 546
GO:0090575	RNA polymerase II transcription regulator complex	GO:CC	11	13	234	3.31527e-23	Cluster 546
GO:0005667	transcription regulator complex	GO:CC	11	13	417	2.10927e-20	Cluster 546
GO:0000785	chromatin	GO:CC	11	13	1180	2.09318e-15	Cluster 546
GO:0140513	nuclear protein-containing complex	GO:CC	11	13	1233	3.39527e-15	Cluster 546
GO:1990622	CHOP-ATF3 complex	GO:CC	2	13	2	9.24857e-06	Cluster 546
GO:0036488	CHOP-C/EBP complex	GO:CC	2	13	3	2.77424e-05	Cluster 546
GO:0045944	positive regulation of transcription by RNA polymerase II	GO:BP	8	13	924	2.07864e-09	Cluster 546
GO:0045893	positive regulation of transcription, DNA-templated	GO:BP	8	13	1240	2.15317e-08	Cluster 546
GO:1903508	positive regulation of nucleic acid-templated transcription	GO:BP	8	13	1240	2.15317e-08	Cluster 546
GO:1902680	positive regulation of RNA biosynthetic process	GO:BP	8	13	1246	2.2372e-08	Cluster 546
GO:0051254	positive regulation of RNA metabolic process	GO:BP	8	13	1369	4.71777e-08	Cluster 546
GO:0010557	positive regulation of macromolecule biosynthetic process	GO:BP	8	13	1438	6.96305e-08	Cluster 546
GO:0030099	myeloid cell differentiation	GO:BP	4	13	259	0.000146104	Cluster 546
GO:0002521	leukocyte differentiation	GO:BP	4	13	382	0.000686609	Cluster 546
GO:0045892	negative regulation of transcription, DNA-templated	GO:BP	5	13	1027	0.00101442	Cluster 546
GO:1903507	negative regulation of nucleic acid-templated transcription	GO:BP	5	13	1032	0.00103884	Cluster 546
GO:1902679	negative regulation of RNA biosynthetic process	GO:BP	5	13	1033	0.00104378	Cluster 546
GO:0051253	negative regulation of RNA metabolic process	GO:BP	5	13	1137	0.00166855	Cluster 546
GO:1990440	positive regulation of transcription from RNA polymerase II promoter in response to endoplasmic reticulum stress	GO:BP	2	13	12	0.00186244	Cluster 546
GO:0010558	negative regulation of macromolecule biosynthetic process	GO:BP	5	13	1226	0.00241004	Cluster 546
GO:0002573	myeloid leukocyte differentiation	GO:BP	3	13	144	0.00242084	Cluster 546
GO:0045934	negative regulation of nucleobase-containing compound metabolic process	GO:BP	5	13	1251	0.00265911	Cluster 546
GO:0031327	negative regulation of cellular biosynthetic process	GO:BP	5	13	1267	0.00282887	Cluster 546
GO:0009890	negative regulation of biosynthetic process	GO:BP	5	13	1290	0.00308774	Cluster 546
GO:0030097	hemopoiesis	GO:BP	4	13	570	0.0033467	Cluster 546
GO:0048534	hematopoietic or lymphoid organ development	GO:BP	4	13	584	0.00368268	Cluster 546
GO:0002520	immune system development	GO:BP	4	13	628	0.00490248	Cluster 546
GO:0030851	granulocyte differentiation	GO:BP	2	13	20	0.00535646	Cluster 546
GO:0036003	positive regulation of transcription from RNA polymerase II promoter in response to stress	GO:BP	2	13	25	0.00845253	Cluster 546
GO:0000122	negative regulation of transcription by RNA polymerase II	GO:BP	4	13	729	0.00880842	Cluster 546
GO:0045454	cell redox homeostasis	GO:BP	2	13	35	0.0167442	Cluster 546
GO:0045604	regulation of epidermal cell differentiation	GO:BP	2	13	40	0.0219373	Cluster 546
GO:0001889	liver development	GO:BP	2	13	42	0.0242096	Cluster 546
GO:0043618	regulation of transcription from RNA polymerase II promoter in response to stress	GO:BP	2	13	43	0.0253876	Cluster 546
GO:0061008	hepaticobiliary system development	GO:BP	2	13	43	0.0253876	Cluster 546
GO:0045682	regulation of epidermis development	GO:BP	2	13	44	0.0265933	Cluster 546
GO:0043620	regulation of DNA-templated transcription in response to stress	GO:BP	2	13	49	0.0330392	Cluster 546
REAC:R-HSA-9648895	Response of EIF2AK1 (HRI) to heme deficiency	REAC	3	13	15	7.90616e-07	Cluster 546
REAC:R-HSA-380994	ATF4 activates genes in response to endoplasmic reticulum stress	REAC	3	13	27	5.07509e-06	Cluster 546
REAC:R-HSA-381042	PERK regulates gene expression	REAC	3	13	32	8.60073e-06	Cluster 546
REAC:R-HSA-381119	Unfolded Protein Response (UPR)	REAC	3	13	91	0.000209146	Cluster 546
REAC:R-HSA-9633012	Response of EIF2AK4 (GCN2) to amino acid deficiency	REAC	3	13	102	0.000295199	Cluster 546
REAC:R-HSA-9711097	Cellular response to starvation	REAC	3	13	157	0.00108052	Cluster 546
REAC:R-HSA-983231	Factors involved in megakaryocyte development and platelet production	REAC	3	13	169	0.00134758	Cluster 546
REAC:R-HSA-2262752	Cellular responses to stress	REAC	4	13	751	0.00340811	Cluster 546
REAC:R-HSA-8953897	Cellular responses to stimuli	REAC	4	13	765	0.00366393	Cluster 546
REAC:R-HSA-9616222	Transcriptional regulation of granulopoiesis	REAC	2	13	89	0.0377035	Cluster 546
MIRNA:hsa-miR-504-3p	hsa-miR-504-3p	MIRNA	4	13	363	0.000317267	Cluster 546
MIRNA:hsa-miR-122-5p	hsa-miR-122-5p	MIRNA	4	13	568	0.0018678	Cluster 546
MIRNA:hsa-miR-6886-5p	hsa-miR-6886-5p	MIRNA	2	13	20	0.00303118	Cluster 546
MIRNA:hsa-miR-5692a	hsa-miR-5692a	MIRNA	3	13	267	0.00868621	Cluster 546
MIRNA:hsa-miR-3661	hsa-miR-3661	MIRNA	2	13	46	0.0164608	Cluster 546
MIRNA:hsa-miR-631	hsa-miR-631	MIRNA	2	13	49	0.0186966	Cluster 546
MIRNA:hsa-miR-193a-5p	hsa-miR-193a-5p	MIRNA	2	13	54	0.0227372	Cluster 546
WP:WP4269	Ethanol metabolism production of ROS by CYP2E1	WP	3	13	10	4.17282e-08	Cluster 546
WP:WP4211	Transcriptional cascade regulating adipogenesis	WP	3	13	13	9.94159e-08	Cluster 546
WP:WP5094	Orexin receptor pathway	WP	3	13	146	0.00017377	Cluster 546
WP:WP2435	Quercetin and Nf-kB / AP-1 induced apoptosis	WP	2	13	16	0.000233093	Cluster 546
WP:WP2895	Differentiation of white and brown adipocyte	WP	2	13	24	0.000535604	Cluster 546
WP:WP3613	Photodynamic therapy-induced unfolded protein response	WP	2	13	26	0.000630542	Cluster 546
WP:WP4149	White fat cell differentiation	WP	2	13	32	0.000961616	Cluster 546
WP:WP3527	Pre-implantation embryo	WP	2	13	54	0.00276707	Cluster 546
WP:WP236	Adipogenesis	WP	2	13	128	0.0155788	Cluster 546
WP:WP2884	NRF2 pathway	WP	2	13	138	0.0180968	Cluster 546
WP:WP4396	Nonalcoholic fatty liver disease	WP	2	13	146	0.0202445	Cluster 546
WP:WP289	Myometrial relaxation and contraction pathways	WP	2	13	150	0.0213628	Cluster 546
GO:0017128	phospholipid scramblase activity	GO:MF	3	85	11	0.000124875	Cluster 60
GO:0015333	peptide:proton symporter activity	GO:MF	2	85	4	0.00338537	Cluster 60
GO:0071916	dipeptide transmembrane transporter activity	GO:MF	2	85	4	0.00338537	Cluster 60
GO:0005509	calcium ion binding	GO:MF	6	85	374	0.00424589	Cluster 60
GO:0140303	intramembrane lipid transporter activity	GO:MF	3	85	36	0.00527034	Cluster 60
GO:0005548	phospholipid transporter activity	GO:MF	3	85	57	0.02115	Cluster 60
GO:0000981	DNA-binding transcription factor activity, RNA polymerase II-specific	GO:MF	9	85	1339	0.0299768	Cluster 60
GO:0035673	oligopeptide transmembrane transporter activity	GO:MF	2	85	11	0.0308377	Cluster 60
GO:0000977	RNA polymerase II transcription regulatory region sequence-specific DNA binding	GO:MF	9	85	1366	0.034831	Cluster 60
GO:0003700	DNA-binding transcription factor activity	GO:MF	9	85	1387	0.0390478	Cluster 60
GO:0030312	external encapsulating structure	GO:CC	9	85	492	5.90653e-06	Cluster 60
GO:0031012	extracellular matrix	GO:CC	9	85	492	5.90653e-06	Cluster 60
GO:0062023	collagen-containing extracellular matrix	GO:CC	7	85	384	0.000224054	Cluster 60
GO:0000785	chromatin	GO:CC	9	85	1180	0.00751688	Cluster 60
GO:0017121	plasma membrane phospholipid scrambling	GO:BP	3	85	16	0.00242844	Cluster 60
GO:0015914	phospholipid transport	GO:BP	4	85	81	0.00898732	Cluster 60
GO:0015835	peptidoglycan transport	GO:BP	2	85	3	0.00975631	Cluster 60
GO:0140206	dipeptide import across plasma membrane	GO:BP	2	85	4	0.0194951	Cluster 60
GO:0140205	oligopeptide import across plasma membrane	GO:BP	2	85	4	0.0194951	Cluster 60
GO:0015748	organophosphate ester transport	GO:BP	4	85	112	0.0324743	Cluster 60
GO:0045595	regulation of cell differentiation	GO:BP	9	85	1086	0.0345457	Cluster 60
GO:0045332	phospholipid translocation	GO:BP	3	85	41	0.0450866	Cluster 60
GO:0042938	dipeptide transport	GO:BP	2	85	6	0.04865	Cluster 60
GO:0035442	dipeptide transmembrane transport	GO:BP	2	85	6	0.04865	Cluster 60
REAC:R-HSA-6805567	Keratinization	REAC	13	85	215	1.40562e-15	Cluster 60
REAC:R-HSA-1266738	Developmental Biology	REAC	15	85	1116	1.12575e-08	Cluster 60
REAC:R-HSA-427975	Proton/oligopeptide cotransporters	REAC	2	85	4	0.00332563	Cluster 60
REAC:R-HSA-1474244	Extracellular matrix organization	REAC	5	85	298	0.0181529	Cluster 60
MIRNA:hsa-miR-3667-3p	hsa-miR-3667-3p	MIRNA	5	85	203	0.00448797	Cluster 60
MIRNA:hsa-miR-1324	hsa-miR-1324	MIRNA	4	85	123	0.0123708	Cluster 60
WP:WP2840	Hair follicle development: cytodifferentiation - part 3 of 3	WP	3	85	84	0.0238732	Cluster 60
WP:WP2064	Neural crest differentiation	WP	3	85	95	0.0343017	Cluster 60
WP:WP5090	Complement system in neuronal development and plasticity	WP	3	85	101	0.0410529	Cluster 60
GO:0036105	peroxisome membrane class-1 targeting sequence binding	GO:MF	1	3	1	0.0248888	Cluster 68
GO:0008459	chondroitin 6-sulfotransferase activity	GO:MF	1	3	2	0.0497768	Cluster 68
GO:0033328	peroxisome membrane targeting sequence binding	GO:MF	1	3	2	0.0497768	Cluster 68
GO:0005778	peroxisomal membrane	GO:CC	2	3	54	0.000578822	Cluster 68
GO:0031903	microbody membrane	GO:CC	2	3	54	0.000578822	Cluster 68
GO:0005777	peroxisome	GO:CC	2	3	130	0.00338883	Cluster 68
GO:0042579	microbody	GO:CC	2	3	130	0.00338883	Cluster 68
GO:1900130	regulation of lipid binding	GO:BP	1	3	1	0.0497776	Cluster 68
GO:1900131	negative regulation of lipid binding	GO:BP	1	3	1	0.0497776	Cluster 68
REAC:R-HSA-9603798	Class I peroxisomal membrane protein import	REAC	2	3	19	5.55818e-05	Cluster 68
REAC:R-HSA-9609507	Protein localization	REAC	2	3	158	0.00402539	Cluster 68
GO:0017124	SH3 domain binding	GO:MF	5	29	61	1.40021e-08	Cluster 875
GO:0019904	protein domain specific binding	GO:MF	6	29	489	1.47504e-05	Cluster 875
GO:0070064	proline-rich region binding	GO:MF	2	29	15	0.00332224	Cluster 875
GO:0008237	metallopeptidase activity	GO:MF	3	29	153	0.00778259	Cluster 875
GO:0005242	inward rectifier potassium channel activity	GO:MF	2	29	27	0.0110668	Cluster 875
GO:0050839	cell adhesion molecule binding	GO:MF	4	29	539	0.0172294	Cluster 875
GO:0015629	actin cytoskeleton	GO:CC	8	29	437	2.4332e-09	Cluster 875
GO:0002102	podosome	GO:CC	3	29	13	2.84692e-06	Cluster 875
GO:0005884	actin filament	GO:CC	4	29	101	1.67027e-05	Cluster 875
GO:0099513	polymeric cytoskeletal fiber	GO:CC	5	29	460	0.000248552	Cluster 875
GO:0099512	supramolecular fiber	GO:CC	5	29	626	0.00110538	Cluster 875
GO:0099081	supramolecular polymer	GO:CC	5	29	635	0.00118395	Cluster 875
GO:0031045	dense core granule	GO:CC	2	29	16	0.00271813	Cluster 875
GO:0099080	supramolecular complex	GO:CC	5	29	943	0.00777332	Cluster 875
GO:0036398	TCR signalosome	GO:CC	1	29	1	0.0499534	Cluster 875
GO:0071133	alpha9-beta1 integrin-ADAM8 complex	GO:CC	1	29	1	0.0499534	Cluster 875
GO:0030048	actin filament-based movement	GO:BP	4	29	114	0.000278918	Cluster 875
GO:0030029	actin filament-based process	GO:BP	6	29	712	0.000970506	Cluster 875
GO:0006509	membrane protein ectodomain proteolysis	GO:BP	3	29	41	0.00107918	Cluster 875
GO:0033619	membrane protein proteolysis	GO:BP	3	29	54	0.00250074	Cluster 875
GO:0022617	extracellular matrix disassembly	GO:BP	3	29	58	0.00310696	Cluster 875
GO:0030198	extracellular matrix organization	GO:BP	4	29	227	0.00434065	Cluster 875
GO:0043062	extracellular structure organization	GO:BP	4	29	228	0.00441672	Cluster 875
GO:0045229	external encapsulating structure organization	GO:BP	4	29	230	0.00457183	Cluster 875
GO:0097435	supramolecular fiber organization	GO:BP	5	29	672	0.0159452	Cluster 875
GO:0009888	tissue development	GO:BP	6	29	1212	0.020268	Cluster 875
GO:0071800	podosome assembly	GO:BP	2	29	14	0.0211626	Cluster 875
GO:0051044	positive regulation of membrane protein ectodomain proteolysis	GO:BP	2	29	15	0.0244113	Cluster 875
GO:0007010	cytoskeleton organization	GO:BP	6	29	1272	0.0265792	Cluster 875
GO:0007015	actin filament organization	GO:BP	4	29	390	0.0362678	Cluster 875
GO:0022411	cellular component disassembly	GO:BP	4	29	412	0.0448852	Cluster 875
GO:1902531	regulation of intracellular signal transduction	GO:BP	6	29	1413	0.0477706	Cluster 875
REAC:R-HSA-9013149	RAC1 GTPase cycle	REAC	6	29	184	5.70149e-08	Cluster 875
REAC:R-HSA-5663213	RHO GTPases Activate WASPs and WAVEs	REAC	4	29	35	3.97291e-07	Cluster 875
REAC:R-HSA-9013148	CDC42 GTPase cycle	REAC	5	29	159	2.35538e-06	Cluster 875
REAC:R-HSA-9012999	RHO GTPase cycle	REAC	6	29	449	1.16082e-05	Cluster 875
REAC:R-HSA-9664422	FCGR3A-mediated phagocytosis	REAC	4	29	113	4.76311e-05	Cluster 875
REAC:R-HSA-9664417	Leishmania phagocytosis	REAC	4	29	113	4.76311e-05	Cluster 875
REAC:R-HSA-9664407	Parasite infection	REAC	4	29	113	4.76311e-05	Cluster 875
REAC:R-HSA-2029482	Regulation of actin dynamics for phagocytic cup formation	REAC	4	29	116	5.29168e-05	Cluster 875
REAC:R-HSA-2029480	Fcgamma receptor (FCGR) dependent phagocytosis	REAC	4	29	140	0.00011241	Cluster 875
REAC:R-HSA-194315	Signaling by Rho GTPases	REAC	6	29	702	0.000158195	Cluster 875
REAC:R-HSA-9716542	Signaling by Rho GTPases, Miro GTPases and RHOBTB3	REAC	6	29	717	0.000178806	Cluster 875
REAC:R-HSA-8941237	Invadopodia formation	REAC	2	29	4	0.000247591	Cluster 875
REAC:R-HSA-168249	Innate Immune System	REAC	6	29	1094	0.0020122	Cluster 875
REAC:R-HSA-9658195	Leishmania infection	REAC	4	29	305	0.00245685	Cluster 875
REAC:R-HSA-195258	RHO GTPase Effectors	REAC	4	29	319	0.00292915	Cluster 875
REAC:R-HSA-202433	Generation of second messenger molecules	REAC	2	29	35	0.024331	Cluster 875
MIRNA:hsa-miR-4432	hsa-miR-4432	MIRNA	3	29	94	0.00369775	Cluster 875
MIRNA:hsa-miR-99a-3p	hsa-miR-99a-3p	MIRNA	2	29	29	0.0260494	Cluster 875
MIRNA:hsa-miR-106b-5p	hsa-miR-106b-5p	MIRNA	5	29	1001	0.0292478	Cluster 875
MIRNA:hsa-miR-3653-5p	hsa-miR-3653-5p	MIRNA	4	29	566	0.0423065	Cluster 875
HP:0000967	Petechiae	HP	3	29	49	0.0013372	Cluster 875
HP:0011869	Abnormal platelet function	HP	3	29	50	0.00142211	Cluster 875
HP:0011840	Abnormality of T cell physiology	HP	3	29	53	0.00169809	Cluster 875
HP:0000168	Abnormality of the gingiva	HP	4	29	212	0.00238051	Cluster 875
HP:0025540	Abnormal T cell subset distribution	HP	3	29	60	0.00247502	Cluster 875
HP:0012575	Abnormal nephron morphology	HP	4	29	230	0.003286	Cluster 875
HP:0031365	Macular purpura	HP	3	29	69	0.00377869	Cluster 875
HP:0006535	Recurrent intrapulmonary hemorrhage	HP	2	29	8	0.00468842	Cluster 875
HP:0011839	Abnormal T cell count	HP	3	29	75	0.0048607	Cluster 875
HP:0002843	Abnormal T cell morphology	HP	3	29	75	0.0048607	Cluster 875
HP:0012649	Increased inflammatory response	HP	6	29	1046	0.00633887	Cluster 875
HP:0012647	Abnormal inflammatory response	HP	6	29	1046	0.00633887	Cluster 875
HP:0005415	Decreased proportion of CD8-positive T cells	HP	2	29	10	0.00753055	Cluster 875
HP:0031379	Abnormal T cell proliferation	HP	2	29	11	0.00920131	Cluster 875
HP:0011830	Abnormal oral mucosa morphology	HP	4	29	301	0.0094774	Cluster 875
HP:0001645	Sudden cardiac death	HP	3	29	97	0.0105395	Cluster 875
HP:0002248	Hematemesis	HP	2	29	13	0.0130415	Cluster 875
HP:0001699	Sudden death	HP	3	29	108	0.014543	Cluster 875
HP:0000979	Purpura	HP	3	29	110	0.0153641	Cluster 875
HP:0012178	Reduced natural killer cell activity	HP	2	29	15	0.0175456	Cluster 875
HP:0012177	Abnormal natural killer cell physiology	HP	2	29	15	0.0175456	Cluster 875
HP:0002573	Hematochezia	HP	2	29	15	0.0175456	Cluster 875
HP:0031393	Abnormal proportion of CD8-positive T cells	HP	2	29	17	0.0227124	Cluster 875
HP:0001695	Cardiac arrest	HP	3	29	130	0.0253079	Cluster 875
HP:0001878	Hemolytic anemia	HP	3	29	135	0.0283215	Cluster 875
HP:0011895	Anemia due to reduced life span of red cells	HP	3	29	135	0.0283215	Cluster 875
HP:0007420	Spontaneous hematomas	HP	2	29	19	0.0285408	Cluster 875
HP:0011123	Inflammatory abnormality of the skin	HP	4	29	401	0.0290435	Cluster 875
HP:0005558	Chronic leukemia	HP	2	29	20	0.0317027	Cluster 875
HP:0002719	Recurrent infections	HP	5	29	846	0.0343469	Cluster 875
HP:0000389	Chronic otitis media	HP	3	29	145	0.0350361	Cluster 875
HP:0010978	Abnormality of immune system physiology	HP	6	29	1478	0.0440545	Cluster 875
HP:0032101	Unusual infection	HP	5	29	900	0.0460151	Cluster 875
WP:WP69	T-cell receptor signaling pathway	WP	3	29	90	0.00071917	Cluster 875
WP:WP437	EGF/EGFR signaling pathway	WP	3	29	159	0.00393709	Cluster 875
WP:WP5072	Modulators of TCR signaling and T cell activation	WP	2	29	58	0.023307	Cluster 875
GO:0060089	molecular transducer activity	GO:MF	17	82	1232	1.81418e-10	Cluster 902
GO:0038023	signaling receptor activity	GO:MF	17	82	1232	1.81418e-10	Cluster 902
GO:0016493	C-C chemokine receptor activity	GO:MF	5	82	23	3.86599e-08	Cluster 902
GO:0019957	C-C chemokine binding	GO:MF	5	82	24	4.87826e-08	Cluster 902
GO:0004950	chemokine receptor activity	GO:MF	5	82	26	7.53395e-08	Cluster 902
GO:0001637	G protein-coupled chemoattractant receptor activity	GO:MF	5	82	26	7.53395e-08	Cluster 902
GO:0019956	chemokine binding	GO:MF	5	82	33	2.69848e-07	Cluster 902
GO:0004888	transmembrane signaling receptor activity	GO:MF	13	82	1010	2.89247e-07	Cluster 902
GO:0004930	G protein-coupled receptor activity	GO:MF	9	82	381	7.57131e-07	Cluster 902
GO:0005102	signaling receptor binding	GO:MF	14	82	1361	1.07845e-06	Cluster 902
GO:0005215	transporter activity	GO:MF	12	82	1108	9.03038e-06	Cluster 902
GO:0008528	G protein-coupled peptide receptor activity	GO:MF	6	82	137	1.04866e-05	Cluster 902
GO:0001653	peptide receptor activity	GO:MF	6	82	141	1.24501e-05	Cluster 902
GO:0015075	ion transmembrane transporter activity	GO:MF	10	82	772	2.73579e-05	Cluster 902
GO:0022857	transmembrane transporter activity	GO:MF	11	82	996	2.94335e-05	Cluster 902
GO:0004896	cytokine receptor activity	GO:MF	5	82	98	7.21526e-05	Cluster 902
GO:0005126	cytokine receptor binding	GO:MF	6	82	236	0.000258619	Cluster 902
GO:0019955	cytokine binding	GO:MF	5	82	135	0.000354423	Cluster 902
GO:0140375	immune receptor activity	GO:MF	5	82	141	0.00043917	Cluster 902
GO:0017147	Wnt-protein binding	GO:MF	3	82	27	0.00205345	Cluster 902
GO:0048018	receptor ligand activity	GO:MF	6	82	377	0.00379277	Cluster 902
GO:0030546	signaling receptor activator activity	GO:MF	6	82	382	0.00408529	Cluster 902
GO:0008324	cation transmembrane transporter activity	GO:MF	7	82	587	0.0044858	Cluster 902
GO:0030545	signaling receptor regulator activity	GO:MF	6	82	425	0.00743353	Cluster 902
GO:0015318	inorganic molecular entity transmembrane transporter activity	GO:MF	7	82	660	0.00946537	Cluster 902
GO:0008227	G protein-coupled amine receptor activity	GO:MF	3	82	45	0.0097908	Cluster 902
GO:0015267	channel activity	GO:MF	6	82	452	0.010477	Cluster 902
GO:0022803	passive transmembrane transporter activity	GO:MF	6	82	453	0.0106064	Cluster 902
GO:0043184	vascular endothelial growth factor receptor 2 binding	GO:MF	2	82	8	0.0153835	Cluster 902
GO:0016705	oxidoreductase activity, acting on paired donors, with incorporation or reduction of molecular oxygen	GO:MF	4	82	155	0.0183203	Cluster 902
GO:0005125	cytokine activity	GO:MF	4	82	179	0.0319722	Cluster 902
GO:0005172	vascular endothelial growth factor receptor binding	GO:MF	2	82	12	0.0361355	Cluster 902
GO:0042813	Wnt receptor activity	GO:MF	2	82	14	0.0497369	Cluster 902
GO:0030659	cytoplasmic vesicle membrane	GO:CC	15	82	855	9.88517e-11	Cluster 902
GO:0012506	vesicle membrane	GO:CC	15	82	868	1.22538e-10	Cluster 902
GO:0010008	endosome membrane	GO:CC	10	82	359	1.13179e-08	Cluster 902
GO:0031984	organelle subcompartment	GO:CC	14	82	1114	5.0196e-08	Cluster 902
GO:0005768	endosome	GO:CC	12	82	776	1.04951e-07	Cluster 902
GO:0009986	cell surface	GO:CC	11	82	770	1.30818e-06	Cluster 902
GO:0005765	lysosomal membrane	GO:CC	8	82	343	4.06939e-06	Cluster 902
GO:0098852	lytic vacuole membrane	GO:CC	8	82	343	4.06939e-06	Cluster 902
GO:0005774	vacuolar membrane	GO:CC	8	82	372	7.60046e-06	Cluster 902
GO:0005764	lysosome	GO:CC	9	82	629	3.30775e-05	Cluster 902
GO:0000323	lytic vacuole	GO:CC	9	82	629	3.30775e-05	Cluster 902
GO:0098827	endoplasmic reticulum subcompartment	GO:CC	10	82	844	3.73988e-05	Cluster 902
GO:0005773	vacuole	GO:CC	9	82	695	7.60701e-05	Cluster 902
GO:0005789	endoplasmic reticulum membrane	GO:CC	9	82	835	0.00034449	Cluster 902
GO:0005794	Golgi apparatus	GO:CC	11	82	1349	0.000347203	Cluster 902
GO:0042175	nuclear outer membrane-endoplasmic reticulum membrane network	GO:CC	9	82	854	0.000413709	Cluster 902
GO:0030054	cell junction	GO:CC	11	82	1377	0.000422758	Cluster 902
GO:0005802	trans-Golgi network	GO:CC	5	82	245	0.00387661	Cluster 902
GO:0016012	sarcoglycan complex	GO:CC	2	82	6	0.00497204	Cluster 902
GO:0005769	early endosome	GO:CC	5	82	274	0.00660967	Cluster 902
GO:0016011	dystroglycan complex	GO:CC	2	82	7	0.00695482	Cluster 902
GO:0016469	proton-transporting two-sector ATPase complex	GO:CC	3	82	49	0.00762679	Cluster 902
GO:0055037	recycling endosome	GO:CC	4	82	148	0.00921956	Cluster 902
GO:0030139	endocytic vesicle	GO:CC	5	82	297	0.00968437	Cluster 902
GO:0031967	organelle envelope	GO:CC	8	82	989	0.0102761	Cluster 902
GO:0031975	envelope	GO:CC	8	82	989	0.0102761	Cluster 902
GO:0098791	Golgi apparatus subcompartment	GO:CC	5	82	301	0.010316	Cluster 902
GO:0000276	mitochondrial proton-transporting ATP synthase complex, coupling factor F(o)	GO:CC	2	82	9	0.0119019	Cluster 902
GO:0045263	proton-transporting ATP synthase complex, coupling factor F(o)	GO:CC	2	82	9	0.0119019	Cluster 902
GO:0030666	endocytic vesicle membrane	GO:CC	4	82	164	0.0137328	Cluster 902
GO:0043256	laminin complex	GO:CC	2	82	11	0.0181519	Cluster 902
GO:0031301	integral component of organelle membrane	GO:CC	5	82	343	0.0190544	Cluster 902
GO:0031300	intrinsic component of organelle membrane	GO:CC	5	82	364	0.0251365	Cluster 902
GO:1990531	phospholipid-translocating ATPase complex	GO:CC	2	82	13	0.0256981	Cluster 902
GO:0042383	sarcolemma	GO:CC	3	82	76	0.028356	Cluster 902
GO:0005635	nuclear envelope	GO:CC	5	82	383	0.0318294	Cluster 902
GO:0009897	external side of plasma membrane	GO:CC	5	82	386	0.0329996	Cluster 902
GO:0016010	dystrophin-associated glycoprotein complex	GO:CC	2	82	16	0.0394329	Cluster 902
GO:0033177	proton-transporting two-sector ATPase complex, proton-transporting domain	GO:CC	2	82	16	0.0394329	Cluster 902
GO:0045334	clathrin-coated endocytic vesicle	GO:CC	3	82	86	0.0408851	Cluster 902
GO:0040011	locomotion	GO:BP	17	82	1449	1.12438e-08	Cluster 902
GO:0007267	cell-cell signaling	GO:BP	16	82	1260	1.56437e-08	Cluster 902
GO:0048870	cell motility	GO:BP	16	82	1336	3.71383e-08	Cluster 902
GO:0051674	localization of cell	GO:BP	16	82	1336	3.71383e-08	Cluster 902
GO:0016477	cell migration	GO:BP	15	82	1183	7.60428e-08	Cluster 902
GO:0003008	system process	GO:BP	15	82	1343	4.36564e-07	Cluster 902
GO:0003013	circulatory system process	GO:BP	10	82	437	6.08753e-07	Cluster 902
GO:0006955	immune response	GO:BP	15	82	1413	8.73358e-07	Cluster 902
GO:0042330	taxis	GO:BP	10	82	479	1.47056e-06	Cluster 902
GO:0006935	chemotaxis	GO:BP	10	82	479	1.47056e-06	Cluster 902
GO:0008015	blood circulation	GO:BP	9	82	357	2.07061e-06	Cluster 902
GO:0019932	second-messenger-mediated signaling	GO:BP	8	82	248	2.60752e-06	Cluster 902
GO:0060326	cell chemotaxis	GO:BP	8	82	269	4.92916e-06	Cluster 902
GO:0006811	ion transport	GO:BP	13	82	1168	7.88923e-06	Cluster 902
GO:0007155	cell adhesion	GO:BP	13	82	1193	1.01338e-05	Cluster 902
GO:0022008	neurogenesis	GO:BP	12	82	1089	3.60368e-05	Cluster 902
GO:0022603	regulation of anatomical structure morphogenesis	GO:BP	10	82	697	5.1074e-05	Cluster 902
GO:0007204	positive regulation of cytosolic calcium ion concentration	GO:BP	6	82	157	0.000113661	Cluster 902
GO:0009888	tissue development	GO:BP	12	82	1212	0.000114931	Cluster 902
GO:0006952	defense response	GO:BP	12	82	1270	0.000189839	Cluster 902
GO:0055085	transmembrane transport	GO:BP	11	82	1035	0.000208	Cluster 902
GO:0051240	positive regulation of multicellular organismal process	GO:BP	11	82	1073	0.000297533	Cluster 902
GO:0060047	heart contraction	GO:BP	6	82	185	0.000299771	Cluster 902
GO:0003015	heart process	GO:BP	6	82	191	0.000361685	Cluster 902
GO:0006812	cation transport	GO:BP	10	82	868	0.000386558	Cluster 902
GO:0048699	generation of neurons	GO:BP	10	82	963	0.000991667	Cluster 902
GO:0034220	ion transmembrane transport	GO:BP	9	82	792	0.00178898	Cluster 902
GO:1902533	positive regulation of intracellular signal transduction	GO:BP	9	82	810	0.00215034	Cluster 902
GO:0010647	positive regulation of cell communication	GO:BP	11	82	1350	0.00279745	Cluster 902
GO:0023056	positive regulation of signaling	GO:BP	11	82	1356	0.00291905	Cluster 902
GO:0010975	regulation of neuron projection development	GO:BP	6	82	280	0.00335127	Cluster 902
GO:0048858	cell projection morphogenesis	GO:BP	7	82	454	0.00407963	Cluster 902
GO:1902531	regulation of intracellular signal transduction	GO:BP	11	82	1413	0.0043272	Cluster 902
GO:0007409	axonogenesis	GO:BP	6	82	297	0.00470265	Cluster 902
GO:0032990	cell part morphogenesis	GO:BP	7	82	464	0.00470611	Cluster 902
GO:0019722	calcium-mediated signaling	GO:BP	5	82	170	0.00529551	Cluster 902
GO:0050900	leukocyte migration	GO:BP	6	82	304	0.00537455	Cluster 902
GO:0051094	positive regulation of developmental process	GO:BP	9	82	914	0.00573404	Cluster 902
GO:0030182	neuron differentiation	GO:BP	9	82	917	0.00588747	Cluster 902
GO:0000904	cell morphogenesis involved in differentiation	GO:BP	7	82	491	0.00681078	Cluster 902
GO:0098916	anterograde trans-synaptic signaling	GO:BP	7	82	491	0.00681078	Cluster 902
GO:0007268	chemical synaptic transmission	GO:BP	7	82	491	0.00681078	Cluster 902
GO:0061564	axon development	GO:BP	6	82	321	0.00733627	Cluster 902
GO:0099537	trans-synaptic signaling	GO:BP	7	82	497	0.00737174	Cluster 902
GO:0000902	cell morphogenesis	GO:BP	8	82	713	0.00797184	Cluster 902
GO:0097529	myeloid leukocyte migration	GO:BP	5	82	187	0.00842456	Cluster 902
GO:0009967	positive regulation of signal transduction	GO:BP	10	82	1230	0.0086977	Cluster 902
GO:0072359	circulatory system development	GO:BP	8	82	729	0.00936702	Cluster 902
GO:0007200	phospholipase C-activating G protein-coupled receptor signaling pathway	GO:BP	4	82	88	0.00952327	Cluster 902
GO:0099536	synaptic signaling	GO:BP	7	82	518	0.00964745	Cluster 902
GO:0032101	regulation of response to external stimulus	GO:BP	8	82	742	0.0106479	Cluster 902
GO:0006954	inflammatory response	GO:BP	7	82	527	0.0107874	Cluster 902
GO:0007186	G protein-coupled receptor signaling pathway	GO:BP	8	82	745	0.0109636	Cluster 902
GO:0030595	leukocyte chemotaxis	GO:BP	5	82	200	0.011672	Cluster 902
GO:0032989	cellular component morphogenesis	GO:BP	7	82	543	0.0130903	Cluster 902
GO:0051897	positive regulation of protein kinase B signaling	GO:BP	4	82	97	0.0140218	Cluster 902
GO:2000145	regulation of cell motility	GO:BP	8	82	797	0.0178349	Cluster 902
GO:0048667	cell morphogenesis involved in neuron differentiation	GO:BP	6	82	378	0.0185494	Cluster 902
GO:0048468	cell development	GO:BP	10	82	1343	0.018615	Cluster 902
GO:0001525	angiogenesis	GO:BP	6	82	388	0.0214897	Cluster 902
GO:0040012	regulation of locomotion	GO:BP	8	82	821	0.0220619	Cluster 902
GO:0045595	regulation of cell differentiation	GO:BP	9	82	1086	0.0226495	Cluster 902
GO:0045765	regulation of angiogenesis	GO:BP	5	82	230	0.0229063	Cluster 902
GO:0008610	lipid biosynthetic process	GO:BP	7	82	595	0.0235713	Cluster 902
GO:1901342	regulation of vasculature development	GO:BP	5	82	232	0.023879	Cluster 902
GO:0071705	nitrogen compound transport	GO:BP	10	82	1386	0.0243876	Cluster 902
GO:0006629	lipid metabolic process	GO:BP	9	82	1105	0.0259569	Cluster 902
GO:0002687	positive regulation of leukocyte migration	GO:BP	4	82	115	0.0274723	Cluster 902
GO:0022604	regulation of cell morphogenesis	GO:BP	5	82	241	0.0286619	Cluster 902
GO:0051270	regulation of cellular component movement	GO:BP	8	82	857	0.0299665	Cluster 902
GO:0046903	secretion	GO:BP	7	82	628	0.0332679	Cluster 902
GO:1904018	positive regulation of vasculature development	GO:BP	4	82	122	0.0346572	Cluster 902
GO:0045766	positive regulation of angiogenesis	GO:BP	4	82	122	0.0346572	Cluster 902
GO:0044281	small molecule metabolic process	GO:BP	10	82	1445	0.0347794	Cluster 902
GO:0061462	protein localization to lysosome	GO:BP	3	82	43	0.0411059	Cluster 902
GO:0048812	neuron projection morphogenesis	GO:BP	6	82	437	0.0418365	Cluster 902
GO:0048514	blood vessel morphogenesis	GO:BP	6	82	437	0.0418365	Cluster 902
GO:0120035	regulation of plasma membrane bounded cell projection organization	GO:BP	6	82	443	0.0451379	Cluster 902
GO:0001570	vasculogenesis	GO:BP	3	82	45	0.0471738	Cluster 902
GO:0120039	plasma membrane bounded cell projection morphogenesis	GO:BP	6	82	451	0.0498625	Cluster 902
REAC:R-HSA-500792	GPCR ligand binding	REAC	11	82	459	9.72303e-09	Cluster 902
REAC:R-HSA-373076	Class A/1 (Rhodopsin-like receptors)	REAC	9	82	328	2.04932e-07	Cluster 902
REAC:R-HSA-372790	Signaling by GPCR	REAC	11	82	693	7.33938e-07	Cluster 902
REAC:R-HSA-380108	Chemokine receptors bind chemokines	REAC	5	82	57	4.64296e-06	Cluster 902
REAC:R-HSA-375276	Peptide ligand-binding receptors	REAC	6	82	195	8.47871e-05	Cluster 902
REAC:R-HSA-388396	GPCR downstream signalling	REAC	8	82	620	0.00059395	Cluster 902
REAC:R-HSA-168249	Innate Immune System	REAC	10	82	1094	0.000644061	Cluster 902
REAC:R-HSA-418594	G alpha (i) signalling events	REAC	6	82	313	0.00131818	Cluster 902
REAC:R-HSA-382551	Transport of small molecules	REAC	8	82	720	0.00177636	Cluster 902
REAC:R-HSA-375280	Amine ligand-binding receptors	REAC	3	82	42	0.00794385	Cluster 902
REAC:R-HSA-5340588	Signaling by RNF43 mutants	REAC	2	82	8	0.0153835	Cluster 902
REAC:R-HSA-198933	Immunoregulatory interactions between a Lymphoid and a non-Lymphoid cell	REAC	4	82	181	0.0333703	Cluster 902
REAC:R-HSA-983712	Ion channel transport	REAC	4	82	182	0.0340858	Cluster 902
MIRNA:hsa-miR-6840-3p	hsa-miR-6840-3p	MIRNA	7	82	413	0.000668254	Cluster 902
MIRNA:hsa-miR-374b-5p	hsa-miR-374b-5p	MIRNA	5	82	211	0.00462038	Cluster 902
MIRNA:hsa-miR-24-3p	hsa-miR-24-3p	MIRNA	8	82	787	0.00497674	Cluster 902
MIRNA:hsa-miR-1273e	hsa-miR-1273e	MIRNA	6	82	422	0.010519	Cluster 902
MIRNA:hsa-miR-665	hsa-miR-665	MIRNA	7	82	679	0.0166722	Cluster 902
MIRNA:hsa-miR-6499-3p	hsa-miR-6499-3p	MIRNA	7	82	807	0.0489759	Cluster 902
HP:0002493	Upper motor neuron dysfunction	HP	13	82	1121	3.33201e-06	Cluster 902
HP:0001288	Gait disturbance	HP	12	82	1069	2.02365e-05	Cluster 902
HP:0002376	Developmental regression	HP	8	82	353	2.79323e-05	Cluster 902
HP:0004325	Decreased body weight	HP	13	82	1354	3.07184e-05	Cluster 902
HP:0000233	Thin vermilion border	HP	8	82	403	7.71674e-05	Cluster 902
HP:0001270	Motor delay	HP	10	82	765	8.331e-05	Cluster 902
HP:0002650	Scoliosis	HP	11	82	1012	0.000114315	Cluster 902
HP:0001276	Hypertonia	HP	11	82	1017	0.000120074	Cluster 902
HP:0000032	Abnormality of male external genitalia	HP	11	82	1066	0.000191706	Cluster 902
HP:0010674	Abnormality of the curvature of the vertebral column	HP	11	82	1091	0.000241164	Cluster 902
HP:0000811	Abnormal external genitalia	HP	11	82	1100	0.000261559	Cluster 902
HP:0010461	Abnormality of the male genitalia	HP	11	82	1100	0.000261559	Cluster 902
HP:0030669	Abnormal ocular adnexa morphology	HP	12	82	1362	0.000274924	Cluster 902
HP:0032039	Abnormality of the ocular adnexa	HP	12	82	1379	0.000313524	Cluster 902
HP:0000315	Abnormality of the orbital region	HP	12	82	1407	0.000387717	Cluster 902
HP:0000035	Abnormal testis morphology	HP	10	82	906	0.000392523	Cluster 902
HP:0040069	Abnormal lower limb bone morphology	HP	9	82	703	0.000460095	Cluster 902
HP:0002194	Delayed gross motor development	HP	7	82	350	0.00050016	Cluster 902
HP:0000240	Abnormality of skull size	HP	12	82	1449	0.000528446	Cluster 902
HP:0000252	Microcephaly	HP	11	82	1191	0.000571176	Cluster 902
HP:0040195	Decreased head circumference	HP	11	82	1203	0.000629941	Cluster 902
HP:0031704	Abnormal ear physiology	HP	12	82	1496	0.00073836	Cluster 902
HP:0000422	Abnormal nasal bridge morphology	HP	10	82	986	0.000843197	Cluster 902
HP:0000159	Abnormal lip morphology	HP	10	82	1005	0.00100084	Cluster 902
HP:0001871	Abnormality of blood and blood-forming tissues	HP	11	82	1295	0.00128853	Cluster 902
HP:0012243	Abnormal reproductive system morphology	HP	11	82	1321	0.00156085	Cluster 902
HP:0000177	Abnormality of upper lip	HP	9	82	821	0.00165061	Cluster 902
HP:0001257	Spasticity	HP	9	82	834	0.00187628	Cluster 902
HP:0001760	Abnormal foot morphology	HP	11	82	1356	0.00200685	Cluster 902
HP:0001317	Abnormal cerebellum morphology	HP	9	82	851	0.00221123	Cluster 902
HP:0011283	Abnormal metencephalon morphology	HP	9	82	858	0.00236345	Cluster 902
HP:0011282	Abnormality of hindbrain morphology	HP	9	82	858	0.00236345	Cluster 902
HP:0000729	Autistic behavior	HP	8	82	636	0.00237404	Cluster 902
HP:0100021	Cerebral palsy	HP	9	82	862	0.00245443	Cluster 902
HP:0000925	Abnormality of the vertebral column	HP	11	82	1391	0.00256128	Cluster 902
HP:0002187	Intellectual disability, profound	HP	5	82	159	0.00262479	Cluster 902
HP:0007364	Aplasia/Hypoplasia of the cerebrum	HP	11	82	1408	0.00287611	Cluster 902
HP:0000356	Abnormality of the outer ear	HP	10	82	1132	0.00288604	Cluster 902
HP:0001155	Abnormality of the hand	HP	11	82	1425	0.00322442	Cluster 902
HP:0033353	Abnormal blood vessel morphology	HP	9	82	894	0.00329747	Cluster 902
HP:0025015	Abnormal vascular morphology	HP	9	82	899	0.00344945	Cluster 902
HP:0000750	Delayed speech and language development	HP	9	82	902	0.00354351	Cluster 902
HP:0011843	Abnormality of musculoskeletal physiology	HP	11	82	1446	0.00370539	Cluster 902
HP:0000479	Abnormal retinal morphology	HP	9	82	915	0.00397705	Cluster 902
HP:0002463	Language impairment	HP	9	82	932	0.00461226	Cluster 902
HP:0002353	EEG abnormality	HP	7	82	493	0.00480815	Cluster 902
HP:0005105	Abnormal nasal morphology	HP	10	82	1215	0.00537244	Cluster 902
HP:0011314	Abnormality of long bone morphology	HP	8	82	712	0.00542495	Cluster 902
HP:0001098	Abnormal fundus morphology	HP	10	82	1241	0.00646199	Cluster 902
HP:0030178	Abnormality of central nervous system electrophysiology	HP	7	82	516	0.00646818	Cluster 902
HP:0004329	Abnormal posterior eye segment morphology	HP	10	82	1245	0.00664556	Cluster 902
HP:0000486	Strabismus	HP	9	82	976	0.00667569	Cluster 902
HP:0000377	Abnormality of the pinna	HP	8	82	745	0.00753749	Cluster 902
HP:0001519	Disproportionate tall stature	HP	4	82	93	0.00815634	Cluster 902
HP:0002500	Abnormal cerebral white matter morphology	HP	9	82	1005	0.00843152	Cluster 902
HP:0011443	Abnormality of coordination	HP	9	82	1008	0.00863387	Cluster 902
HP:0000549	Abnormal conjugate eye movement	HP	9	82	1012	0.00891015	Cluster 902
HP:0001627	Abnormal heart morphology	HP	10	82	1296	0.00941398	Cluster 902
HP:0011138	Abnormality of skin adnexa morphology	HP	10	82	1306	0.0100604	Cluster 902
HP:0001367	Abnormal joint morphology	HP	9	82	1028	0.0100923	Cluster 902
HP:0004305	Involuntary movements	HP	9	82	1042	0.0112344	Cluster 902
HP:0007256	Abnormal pyramidal sign	HP	6	82	373	0.0118295	Cluster 902
HP:0011344	Severe global developmental delay	HP	5	82	217	0.0119018	Cluster 902
HP:0000002	Abnormality of body height	HP	10	82	1375	0.0156619	Cluster 902
HP:0100543	Cognitive impairment	HP	7	82	593	0.0158597	Cluster 902
HP:0031826	Abnormal reflex	HP	9	82	1091	0.0161445	Cluster 902
HP:0010993	Abnormality of the cerebral subcortex	HP	9	82	1092	0.0162612	Cluster 902
HP:0001311	Abnormal nervous system electrophysiology	HP	7	82	600	0.0170967	Cluster 902
HP:0009115	Aplasia/hypoplasia involving the skeleton	HP	9	82	1105	0.0178454	Cluster 902
HP:0002076	Migraine	HP	4	82	115	0.0188872	Cluster 902
HP:0001273	Abnormal corpus callosum morphology	HP	8	82	850	0.0194335	Cluster 902
HP:0000288	Abnormality of the philtrum	HP	7	82	623	0.0217366	Cluster 902
HP:0031703	Abnormal ear morphology	HP	10	82	1430	0.0218836	Cluster 902
HP:0045060	Aplasia/hypoplasia involving bones of the extremities	HP	7	82	641	0.0260537	Cluster 902
HP:0001595	Abnormal hair morphology	HP	9	82	1161	0.0262642	Cluster 902
HP:0011821	Abnormality of facial skeleton	HP	9	82	1162	0.0264409	Cluster 902
HP:0004328	Abnormal anterior eye segment morphology	HP	9	82	1167	0.0273393	Cluster 902
HP:0000733	Motor stereotypy	HP	5	82	259	0.0278055	Cluster 902
HP:0001251	Ataxia	HP	8	82	895	0.0280279	Cluster 902
HP:0000492	Abnormal eyelid morphology	HP	9	82	1173	0.0284516	Cluster 902
HP:0007360	Aplasia/Hypoplasia of the cerebellum	HP	6	82	437	0.0287626	Cluster 902
HP:0010978	Abnormality of immune system physiology	HP	10	82	1478	0.0289465	Cluster 902
HP:0001290	Generalized hypotonia	HP	8	82	904	0.0300821	Cluster 902
HP:0011389	Functional abnormality of the inner ear	HP	8	82	925	0.0353705	Cluster 902
HP:0001780	Abnormality of toe	HP	7	82	673	0.0354688	Cluster 902
HP:0001892	Abnormal bleeding	HP	6	82	461	0.038719	Cluster 902
HP:0001508	Failure to thrive	HP	8	82	937	0.0387273	Cluster 902
HP:0000481	Abnormal cornea morphology	HP	7	82	683	0.0389279	Cluster 902
HP:0032245	Abnormal metabolism	HP	4	82	139	0.039708	Cluster 902
HP:0009815	Aplasia/hypoplasia of the extremities	HP	7	82	687	0.040387	Cluster 902
HP:0000219	Thin upper lip vermilion	HP	5	82	281	0.040979	Cluster 902
HP:0000736	Short attention span	HP	6	82	466	0.041105	Cluster 902
HP:0001347	Hyperreflexia	HP	7	82	693	0.0426597	Cluster 902
HP:0002538	Abnormal cerebral cortex morphology	HP	7	82	698	0.0446329	Cluster 902
HP:0000494	Downslanted palpebral fissures	HP	6	82	474	0.0451669	Cluster 902
HP:0002079	Hypoplasia of the corpus callosum	HP	6	82	481	0.0489795	Cluster 902
HP:0011029	Internal hemorrhage	HP	5	82	293	0.0499566	Cluster 902
WP:WP455	GPCRs, class A rhodopsin-like	WP	9	82	230	2.97087e-09	Cluster 902
WP:WP24	Peptide GPCRs	WP	5	82	71	4.75267e-06	Cluster 902
WP:WP4494	Selective expression of chemokine receptors during T-cell polarization	WP	3	82	29	0.000855226	Cluster 902
WP:WP58	Monoamine GPCRs	WP	3	82	29	0.000855226	Cluster 902
WP:WP2858	Ectoderm differentiation	WP	4	82	140	0.00411778	Cluster 902
WP:WP3929	Chemokine signaling pathway	WP	4	82	158	0.0065922	Cluster 902
WP:WP43	Oxidation by cytochrome P450	WP	3	82	60	0.00777396	Cluster 902
WP:WP702	Metapathway biotransformation Phase I and II	WP	4	82	172	0.0091566	Cluster 902
WP:WP4206	Hereditary leiomyomatosis and renal cell carcinoma pathway	WP	2	82	20	0.0345083	Cluster 902
GO:0008092	cytoskeletal protein binding	GO:MF	9	40	812	4.63132e-07	Cluster 917
GO:0003779	actin binding	GO:MF	5	40	325	0.000472745	Cluster 917
GO:0035256	G protein-coupled glutamate receptor binding	GO:MF	2	40	9	0.00309765	Cluster 917
GO:0019901	protein kinase binding	GO:MF	5	40	562	0.00661817	Cluster 917
GO:0044877	protein-containing complex binding	GO:MF	6	40	1002	0.00922363	Cluster 917
GO:0019900	kinase binding	GO:MF	5	40	635	0.0117972	Cluster 917
GO:0035254	glutamate receptor binding	GO:MF	2	40	23	0.0216444	Cluster 917
GO:0060589	nucleoside-triphosphatase regulator activity	GO:MF	4	40	428	0.036274	Cluster 917
GO:0030695	GTPase regulator activity	GO:MF	4	40	428	0.036274	Cluster 917
GO:0031267	small GTPase binding	GO:MF	3	40	183	0.0494014	Cluster 917
GO:0030054	cell junction	GO:CC	12	40	1377	5.39207e-09	Cluster 917
GO:0015629	actin cytoskeleton	GO:CC	7	40	437	1.50911e-06	Cluster 917
GO:0099080	supramolecular complex	GO:CC	8	40	943	1.67995e-05	Cluster 917
GO:0070161	anchoring junction	GO:CC	7	40	703	3.78035e-05	Cluster 917
GO:0005884	actin filament	GO:CC	4	40	101	6.79937e-05	Cluster 917
GO:0015630	microtubule cytoskeleton	GO:CC	8	40	1139	6.98052e-05	Cluster 917
GO:0005814	centriole	GO:CC	4	40	111	9.92702e-05	Cluster 917
GO:0032420	stereocilium	GO:CC	3	40	31	0.00012856	Cluster 917
GO:0032421	stereocilium bundle	GO:CC	3	40	37	0.000221627	Cluster 917
GO:0030017	sarcomere	GO:CC	4	40	144	0.000280382	Cluster 917
GO:0005862	muscle thin filament tropomyosin	GO:CC	2	40	4	0.000281009	Cluster 917
GO:0014069	postsynaptic density	GO:CC	4	40	148	0.00031263	Cluster 917
GO:0099512	supramolecular fiber	GO:CC	6	40	626	0.000353029	Cluster 917
GO:0032279	asymmetric synapse	GO:CC	4	40	155	0.000375574	Cluster 917
GO:0099081	supramolecular polymer	GO:CC	6	40	635	0.000383088	Cluster 917
GO:0045202	synapse	GO:CC	6	40	640	0.000400668	Cluster 917
GO:0098984	neuron to neuron synapse	GO:CC	4	40	159	0.000415503	Cluster 917
GO:0099572	postsynaptic specialization	GO:CC	4	40	161	0.000436605	Cluster 917
GO:0030016	myofibril	GO:CC	4	40	163	0.000458491	Cluster 917
GO:0043292	contractile fiber	GO:CC	4	40	171	0.00055424	Cluster 917
GO:0005815	microtubule organizing center	GO:CC	6	40	715	0.000753586	Cluster 917
GO:0099513	polymeric cytoskeletal fiber	GO:CC	5	40	460	0.00138064	Cluster 917
GO:0032426	stereocilium tip	GO:CC	2	40	13	0.0036396	Cluster 917
GO:0098862	cluster of actin-based cell projections	GO:CC	3	40	95	0.00384616	Cluster 917
GO:0098794	postsynapse	GO:CC	4	40	287	0.00422573	Cluster 917
GO:0005813	centrosome	GO:CC	5	40	593	0.00463761	Cluster 917
GO:0005865	striated muscle thin filament	GO:CC	2	40	21	0.00976669	Cluster 917
GO:0098858	actin-based cell projection	GO:CC	3	40	133	0.0104702	Cluster 917
GO:0005911	cell-cell junction	GO:CC	4	40	366	0.0108202	Cluster 917
GO:0036379	myofilament	GO:CC	2	40	25	0.0139295	Cluster 917
GO:0031941	filamentous actin	GO:CC	2	40	29	0.0188202	Cluster 917
GO:0043005	neuron projection	GO:CC	5	40	819	0.0210337	Cluster 917
GO:0008180	COP9 signalosome	GO:CC	2	40	34	0.0259518	Cluster 917
GO:0001917	photoreceptor inner segment	GO:CC	2	40	37	0.0307711	Cluster 917
GO:0007010	cytoskeleton organization	GO:BP	18	40	1272	3.7478e-17	Cluster 917
GO:0097435	supramolecular fiber organization	GO:BP	11	40	672	5.04998e-10	Cluster 917
GO:0030036	actin cytoskeleton organization	GO:BP	10	40	631	9.22043e-09	Cluster 917
GO:0030029	actin filament-based process	GO:BP	10	40	712	2.9998e-08	Cluster 917
GO:0040011	locomotion	GO:BP	12	40	1449	1.01212e-07	Cluster 917
GO:0007015	actin filament organization	GO:BP	8	40	390	1.86736e-07	Cluster 917
GO:0120036	plasma membrane bounded cell projection organization	GO:BP	10	40	1130	2.58196e-06	Cluster 917
GO:0030030	cell projection organization	GO:BP	10	40	1149	3.02654e-06	Cluster 917
GO:0016477	cell migration	GO:BP	9	40	1183	6.66705e-05	Cluster 917
GO:0007163	establishment or maintenance of cell polarity	GO:BP	5	40	173	0.000120229	Cluster 917
GO:0048870	cell motility	GO:BP	9	40	1336	0.000186344	Cluster 917
GO:0051674	localization of cell	GO:BP	9	40	1336	0.000186344	Cluster 917
GO:0033043	regulation of organelle organization	GO:BP	8	40	970	0.000218007	Cluster 917
GO:1902531	regulation of intracellular signal transduction	GO:BP	9	40	1413	0.000298258	Cluster 917
GO:0000902	cell morphogenesis	GO:BP	7	40	713	0.00043532	Cluster 917
GO:0051493	regulation of cytoskeleton organization	GO:BP	6	40	446	0.000521776	Cluster 917
GO:0044087	regulation of cellular component biogenesis	GO:BP	7	40	774	0.000753144	Cluster 917
GO:0000226	microtubule cytoskeleton organization	GO:BP	6	40	558	0.00191042	Cluster 917
GO:1902903	regulation of supramolecular fiber organization	GO:BP	5	40	306	0.00200467	Cluster 917
GO:0031023	microtubule organizing center organization	GO:BP	4	40	139	0.00255222	Cluster 917
GO:0048699	generation of neurons	GO:BP	7	40	963	0.00319614	Cluster 917
GO:0099175	regulation of postsynapse organization	GO:BP	3	40	51	0.00618368	Cluster 917
GO:0022008	neurogenesis	GO:BP	7	40	1089	0.00713942	Cluster 917
GO:0048666	neuron development	GO:BP	6	40	724	0.00847593	Cluster 917
GO:0070358	actin polymerization-dependent cell motility	GO:BP	2	40	7	0.0102909	Cluster 917
GO:0097061	dendritic spine organization	GO:BP	3	40	62	0.0111745	Cluster 917
GO:0120035	regulation of plasma membrane bounded cell projection organization	GO:BP	5	40	443	0.0120685	Cluster 917
GO:0007017	microtubule-based process	GO:BP	6	40	772	0.012193	Cluster 917
GO:0110053	regulation of actin filament organization	GO:BP	4	40	211	0.0132997	Cluster 917
GO:0031344	regulation of cell projection organization	GO:BP	5	40	457	0.0140163	Cluster 917
GO:0106027	neuron projection organization	GO:BP	3	40	71	0.016819	Cluster 917
GO:0051258	protein polymerization	GO:BP	4	40	228	0.0180272	Cluster 917
GO:0051130	positive regulation of cellular component organization	GO:BP	6	40	833	0.0187198	Cluster 917
GO:0030031	cell projection assembly	GO:BP	5	40	489	0.0193923	Cluster 917
GO:0000904	cell morphogenesis involved in differentiation	GO:BP	5	40	491	0.019775	Cluster 917
GO:0051056	regulation of small GTPase mediated signal transduction	GO:BP	4	40	239	0.0216809	Cluster 917
GO:2001256	regulation of store-operated calcium entry	GO:BP	2	40	11	0.0269081	Cluster 917
GO:0048468	cell development	GO:BP	7	40	1343	0.0275658	Cluster 917
GO:0003008	system process	GO:BP	7	40	1343	0.0275658	Cluster 917
GO:0030182	neuron differentiation	GO:BP	6	40	917	0.0320639	Cluster 917
GO:0050808	synapse organization	GO:BP	4	40	271	0.035413	Cluster 917
GO:0099173	postsynapse organization	GO:BP	3	40	97	0.0428816	Cluster 917
GO:0032956	regulation of actin cytoskeleton organization	GO:BP	4	40	290	0.0460951	Cluster 917
GO:0030833	regulation of actin filament polymerization	GO:BP	3	40	100	0.0469655	Cluster 917
REAC:R-HSA-380284	Loss of proteins required for interphase microtubule organization from the centrosome	REAC	5	40	68	2.23723e-07	Cluster 917
REAC:R-HSA-380259	Loss of Nlp from mitotic centrosomes	REAC	5	40	68	2.23723e-07	Cluster 917
REAC:R-HSA-8854518	AURKA Activation by TPX2	REAC	5	40	71	2.79037e-07	Cluster 917
REAC:R-HSA-380270	Recruitment of mitotic centrosome proteins and complexes	REAC	5	40	80	5.13019e-07	Cluster 917
REAC:R-HSA-380287	Centrosome maturation	REAC	5	40	80	5.13019e-07	Cluster 917
REAC:R-HSA-2565942	Regulation of PLK1 Activity at G2/M Transition	REAC	5	40	85	6.98333e-07	Cluster 917
REAC:R-HSA-380320	Recruitment of NuMA to mitotic centrosomes	REAC	5	40	94	1.16363e-06	Cluster 917
REAC:R-HSA-5620912	Anchoring of the basal body to the plasma membrane	REAC	5	40	96	1.29454e-06	Cluster 917
REAC:R-HSA-194315	Signaling by Rho GTPases	REAC	8	40	702	3.80339e-06	Cluster 917
REAC:R-HSA-9716542	Signaling by Rho GTPases, Miro GTPases and RHOBTB3	REAC	8	40	717	4.47672e-06	Cluster 917
REAC:R-HSA-69275	G2/M Transition	REAC	5	40	195	4.50869e-05	Cluster 917
REAC:R-HSA-453274	Mitotic G2-G2/M phases	REAC	5	40	197	4.74271e-05	Cluster 917
REAC:R-HSA-68877	Mitotic Prometaphase	REAC	5	40	199	4.98624e-05	Cluster 917
REAC:R-HSA-5617833	Cilium Assembly	REAC	5	40	201	5.23958e-05	Cluster 917
REAC:R-HSA-6794362	Protein-protein interactions at synapses	REAC	4	40	86	7.71911e-05	Cluster 917
REAC:R-HSA-9012999	RHO GTPase cycle	REAC	6	40	449	0.00011225	Cluster 917
REAC:R-HSA-1852241	Organelle biogenesis and maintenance	REAC	5	40	293	0.000335405	Cluster 917
REAC:R-HSA-9013149	RAC1 GTPase cycle	REAC	4	40	184	0.00160469	Cluster 917
REAC:R-HSA-68886	M Phase	REAC	5	40	407	0.00165922	Cluster 917
REAC:R-HSA-6794361	Neurexins and neuroligins	REAC	3	40	56	0.00169914	Cluster 917
REAC:R-HSA-69278	Cell Cycle, Mitotic	REAC	5	40	548	0.00691109	Cluster 917
REAC:R-HSA-1640170	Cell Cycle	REAC	5	40	678	0.0189033	Cluster 917
REAC:R-HSA-112316	Neuronal System	REAC	4	40	400	0.0329773	Cluster 917
MIRNA:hsa-miR-6785-3p	hsa-miR-6785-3p	MIRNA	2	40	10	0.00642389	Cluster 917
MIRNA:hsa-miR-5685	hsa-miR-5685	MIRNA	3	40	91	0.0103333	Cluster 917
MIRNA:hsa-miR-4690-3p	hsa-miR-4690-3p	MIRNA	3	40	92	0.0106768	Cluster 917
MIRNA:hsa-miR-4451	hsa-miR-4451	MIRNA	3	40	116	0.0213174	Cluster 917
MIRNA:hsa-miR-552-5p	hsa-miR-552-5p	MIRNA	3	40	118	0.0224289	Cluster 917
MIRNA:hsa-miR-6872-3p	hsa-miR-6872-3p	MIRNA	3	40	121	0.0241662	Cluster 917
MIRNA:hsa-miR-4428	hsa-miR-4428	MIRNA	3	40	130	0.0299005	Cluster 917
MIRNA:hsa-miR-361-3p	hsa-miR-361-3p	MIRNA	3	40	134	0.0327102	Cluster 917
MIRNA:hsa-miR-3619-5p	hsa-miR-3619-5p	MIRNA	3	40	137	0.0349268	Cluster 917
MIRNA:hsa-miR-761	hsa-miR-761	MIRNA	3	40	140	0.0372393	Cluster 917
HP:0031703	Abnormal ear morphology	HP	10	40	1430	1.79727e-05	Cluster 917
HP:0000275	Narrow face	HP	5	40	151	4.57646e-05	Cluster 917
HP:0000274	Small face	HP	5	40	179	0.000106838	Cluster 917
HP:0000365	Hearing impairment	HP	9	40	1414	0.000225023	Cluster 917
HP:0000364	Hearing abnormality	HP	9	40	1439	0.00026057	Cluster 917
HP:0031704	Abnormal ear physiology	HP	9	40	1496	0.000360395	Cluster 917
HP:0002617	Vascular dilatation	HP	5	40	244	0.000494964	Cluster 917
HP:0000002	Abnormality of body height	HP	8	40	1375	0.00222482	Cluster 917
HP:0002120	Cerebral cortical atrophy	HP	5	40	333	0.00227152	Cluster 917
HP:0001155	Abnormality of the hand	HP	8	40	1425	0.00289426	Cluster 917
HP:0006466	Ankle flexion contracture	HP	3	40	46	0.00338824	Cluster 917
HP:0003273	Hip contracture	HP	3	40	51	0.00463776	Cluster 917
HP:0002059	Cerebral atrophy	HP	6	40	690	0.00483598	Cluster 917
HP:0001167	Abnormality of finger	HP	7	40	1076	0.00495204	Cluster 917
HP:0002538	Abnormal cerebral cortex morphology	HP	6	40	698	0.00516393	Cluster 917
HP:0000505	Visual impairment	HP	7	40	1088	0.00532267	Cluster 917
HP:0007369	Atrophy/Degeneration affecting the cerebrum	HP	6	40	708	0.00559906	Cluster 917
HP:0000356	Abnormality of the outer ear	HP	7	40	1132	0.00688555	Cluster 917
HP:0003577	Congenital onset	HP	5	40	425	0.00741191	Cluster 917
HP:0004942	Aortic aneurysm	HP	4	40	196	0.0074626	Cluster 917
HP:0012444	Brain atrophy	HP	6	40	773	0.00921193	Cluster 917
HP:0000098	Tall stature	HP	4	40	210	0.00979028	Cluster 917
HP:0003755	Type 1 fibers relatively smaller than type 2 fibers	HP	2	40	8	0.0102867	Cluster 917
HP:0008800	Limited hip movement	HP	3	40	67	0.0105918	Cluster 917
HP:0000494	Downslanted palpebral fissures	HP	5	40	474	0.0125269	Cluster 917
HP:0002068	Neuromuscular dysphagia	HP	2	40	9	0.0132203	Cluster 917
HP:0000504	Abnormality of vision	HP	7	40	1276	0.0149032	Cluster 917
HP:0003202	Skeletal muscle atrophy	HP	5	40	493	0.0151227	Cluster 917
HP:0007367	Atrophy/Degeneration affecting the central nervous system	HP	6	40	854	0.0161472	Cluster 917
HP:0011004	Abnormal systemic arterial morphology	HP	5	40	501	0.0163334	Cluster 917
HP:0004878	Intercostal muscle weakness	HP	2	40	10	0.0165186	Cluster 917
HP:0000164	Abnormality of the dentition	HP	6	40	882	0.0193473	Cluster 917
HP:0011297	Abnormal digit morphology	HP	7	40	1351	0.0214725	Cluster 917
HP:0000276	Long face	HP	4	40	263	0.023632	Cluster 917
HP:0000431	Wide nasal bridge	HP	5	40	542	0.0237737	Cluster 917
HP:0500164	Abnormal blood carbon dioxide level	HP	2	40	12	0.0242073	Cluster 917
HP:0012416	Hypercapnia	HP	2	40	12	0.0242073	Cluster 917
HP:0000277	Abnormal mandible morphology	HP	6	40	943	0.0281033	Cluster 917
HP:0100729	Large face	HP	4	40	282	0.031009	Cluster 917
HP:0001648	Cor pulmonale	HP	2	40	14	0.0333493	Cluster 917
HP:0007110	Central hypoventilation	HP	2	40	14	0.0333493	Cluster 917
HP:0030791	Abnormal jaw morphology	HP	6	40	986	0.0360053	Cluster 917
HP:0000422	Abnormal nasal bridge morphology	HP	6	40	986	0.0360053	Cluster 917
HP:0003798	Nemaline bodies	HP	2	40	15	0.0384641	Cluster 917
HP:0030200	Fatiguable weakness of proximal limb muscles	HP	2	40	15	0.0384641	Cluster 917
HP:0001762	Talipes equinovarus	HP	4	40	306	0.0425828	Cluster 917
HP:0009055	Generalized limb muscle atrophy	HP	2	40	17	0.0497791	Cluster 917
HP:0006673	Reduced systolic function	HP	2	40	17	0.0497791	Cluster 917
WP:WP383	Striated muscle contraction pathway	WP	2	40	35	0.0206232	Cluster 917
GO:0071203	WASH complex	GO:CC	3	6	11	2.17115e-08	Cluster 994
GO:0005769	early endosome	GO:CC	3	6	274	0.000441928	Cluster 994
GO:0005768	endosome	GO:CC	3	6	776	0.00992551	Cluster 994
GO:0007015	actin filament organization	GO:BP	3	6	390	0.00254622	Cluster 994
GO:0045010	actin nucleation	GO:BP	2	6	41	0.00331306	Cluster 994
GO:0032456	endocytic recycling	GO:BP	2	6	67	0.00892308	Cluster 994
GO:0030036	actin cytoskeleton organization	GO:BP	3	6	631	0.0107206	Cluster 994
GO:0097435	supramolecular fiber organization	GO:BP	3	6	672	0.0129333	Cluster 994
GO:0030029	actin filament-based process	GO:BP	3	6	712	0.0153643	Cluster 994
GO:0042147	retrograde transport, endosome to Golgi	GO:BP	2	6	90	0.0161471	Cluster 994
GO:0098876	vesicle-mediated transport to the plasma membrane	GO:BP	2	6	127	0.0322062	Cluster 994
GO:0030041	actin filament polymerization	GO:BP	2	6	127	0.0322062	Cluster 994
GO:0008154	actin polymerization or depolymerization	GO:BP	2	6	153	0.0467531	Cluster 994
HP:0004383	Hypoplastic left heart	HP	2	6	33	0.00213403	Cluster 994
HP:0045017	Congenital malformation of the left heart	HP	2	6	35	0.00240462	Cluster 994
HP:0001961	Hypoplastic heart	HP	2	6	37	0.00269132	Cluster 994

[truncated: 3 more sheets: Supplementary Table S11, Supplementary Table S12, Supplementary Table S13]
